# Supplementary material for: Phytochemical Profile, Antioxidant and Cytotoxic Potential of Capsicum annuum (L.) Dry Hydro-Ethanolic Extract
Source: Pharmaceutics. 2024 Feb 7;16(2):245. doi: 10.3390/pharmaceutics16020245 (PMC10892411; doi:10.3390/pharmaceutics16020245)
Supplement: Supplementary file 1 [file pharmaceutics-16-00245-s001.zip]

Archive with 2 entries (2 files):
- File S1. Principal Component Analysis.xlsx
- Tables S1-S2 and Figures S1-S3.pdf
