# Supplementary material for: Phytochemical Profile, Antioxidant and Cytotoxic Potential of Capsicum annuum (L.) Dry Hydro-Ethanolic Extract
Source: Pharmaceutics. 2024 Feb 7;16(2):245. doi: 10.3390/pharmaceutics16020245 (PMC10892411; doi:10.3390/pharmaceutics16020245)
Supplement: Supplementary file 1 [file pharmaceutics-16-00245-s001.zip › File S1. Principal Component Analysis.xlsx]

## Sheet: XLSTAT_20231026_125839_1_HID
1.75	48.0461	1	0	1.5	48.0461	1	29
1	48.0461	2	0	1	48.0461	2	29
1	0	3	0	1	0
1	48.0461			1	48.0461
2.5	48.0461			2	48.0461
2.5	11.9539			2	0
2	11.9539			2	48.0461
2	0			1.5	48.0461
2	11.9539			0	0
3	11.9539			0	0
3	0			0	0
3	11.9539			0	0
2.5	11.9539			0	0
2.5	48.0461			0	0
1.75	48.0461			0	0
0	0			0	0
0	0			0	0
0	0			0	0
0	0			0	0
0	0			0	0
0	0			0	0
0	0			0	0
0	0			0	0
0	0			0	0

## Sheet: XLSTAT_20231026_125610_1_HID3
5.15661	-0.527188
0.488725	0.928366
-5.64533	-0.401178

## Sheet: XLSTAT_20231026_125610_1_HID2
5.15661	-0.527188
0.488725	0.928366
-5.64533	-0.401178

## Sheet: XLSTAT_20231026_125610_1_HID1
1	-3.14159	-1	1.02068e-11	1	-3.14159	0.0416474	0.0451239	1	-3.14159	-12.056	-0.0376748	1	-3.14159	-10.1541	-0.251116
2	-3.129	-0.999921	-0.0125912	2	-3.12058	0.0425934	0.0327563	2	-3.12058	-12.0534	-0.0571473	2	-3.12058	-10.1529	-0.258702
3	-3.11641	-0.999683	-0.0251804	3	-3.09956	0.0454311	0.0203445	3	-3.09956	-12.0456	-0.0765262	3	-3.09956	-10.1493	-0.266222
4	-3.10382	-0.999287	-0.0377657	4	-3.07855	0.0501592	0.00789388	4	-3.07855	-12.0327	-0.0958029	4	-3.07855	-10.1432	-0.273674
5	-3.09123	-0.998732	-0.0503449	5	-3.05754	0.0567756	-0.00458997	5	-3.05754	-12.0147	-0.114969	5	-3.05754	-10.1347	-0.281054
6	-3.07863	-0.998019	-0.0629162	6	-3.03652	0.0652774	-0.0171016	6	-3.03652	-11.9915	-0.134016	6	-3.03652	-10.1238	-0.288359
7	-3.06604	-0.997148	-0.0754775	7	-3.01551	0.0756608	-0.0296354	7	-3.01551	-11.9632	-0.152935	7	-3.01551	-10.1105	-0.295586
8	-3.05345	-0.996118	-0.0880268	8	-2.99449	0.0879213	-0.0421859	8	-2.99449	-11.9297	-0.171718	8	-2.99449	-10.0948	-0.302731
9	-3.04086	-0.994931	-0.100562	9	-2.97348	0.102053	-0.0547475	9	-2.97348	-11.8912	-0.190357	9	-2.97348	-10.0767	-0.309791
10	-3.02827	-0.993586	-0.113082	10	-2.95247	0.118051	-0.0673148	10	-2.95247	-11.8476	-0.208844	10	-2.95247	-10.0562	-0.316764
11	-3.01568	-0.992083	-0.125583	11	-2.93145	0.135907	-0.079882	11	-2.93145	-11.7988	-0.227169	11	-2.93145	-10.0333	-0.323646
12	-3.00309	-0.990423	-0.138065	12	-2.91044	0.155613	-0.0924438	12	-2.91044	-11.7451	-0.245327	12	-2.91044	-10.0081	-0.330434
13	-2.99049	-0.988606	-0.150524	13	-2.88942	0.177161	-0.104995	13	-2.88942	-11.6863	-0.263307	13	-2.88942	-9.98044	-0.337125
14	-2.9779	-0.986633	-0.16296	14	-2.86841	0.200541	-0.117529	14	-2.86841	-11.6225	-0.281103	14	-2.86841	-9.95047	-0.343717
15	-2.96531	-0.984503	-0.17537	15	-2.8474	0.225743	-0.130041	15	-2.8474	-11.5538	-0.298706	15	-2.8474	-9.91817	-0.350205
16	-2.95272	-0.982216	-0.187752	16	-2.82638	0.252756	-0.142525	16	-2.82638	-11.4801	-0.316109	16	-2.82638	-9.88355	-0.356588
17	-2.94013	-0.979775	-0.200105	17	-2.80537	0.281568	-0.154976	17	-2.80537	-11.4015	-0.333304	17	-2.80537	-9.84663	-0.362863
18	-2.92754	-0.977177	-0.212425	18	-2.78435	0.312166	-0.167389	18	-2.78435	-11.3181	-0.350283	18	-2.78435	-9.80742	-0.369026
19	-2.91494	-0.974425	-0.224712	19	-2.76334	0.344537	-0.179757	19	-2.76334	-11.2298	-0.36704	19	-2.76334	-9.76593	-0.375076
20	-2.90235	-0.971518	-0.236964	20	-2.74233	0.378665	-0.192076	20	-2.74233	-11.1367	-0.383565	20	-2.74233	-9.72219	-0.381009
21	-2.88976	-0.968458	-0.249178	21	-2.72131	0.414538	-0.20434	21	-2.72131	-11.0388	-0.399853	21	-2.72131	-9.67622	-0.386822
22	-2.87717	-0.965244	-0.261352	22	-2.7003	0.452137	-0.216543	22	-2.7003	-10.9362	-0.415896	22	-2.7003	-9.62803	-0.392514
23	-2.86458	-0.961876	-0.273485	23	-2.67928	0.491447	-0.22868	23	-2.67928	-10.829	-0.431687	23	-2.67928	-9.57765	-0.398082
24	-2.85199	-0.958357	-0.285574	24	-2.65827	0.532451	-0.240747	24	-2.65827	-10.7172	-0.447219	24	-2.65827	-9.5251	-0.403523
25	-2.8394	-0.954685	-0.297619	25	-2.63726	0.57513	-0.252736	25	-2.63726	-10.6008	-0.462485	25	-2.63726	-9.4704	-0.408834
26	-2.8268	-0.950862	-0.309616	26	-2.61624	0.619466	-0.264644	26	-2.61624	-10.4798	-0.477479	26	-2.61624	-9.41358	-0.414014
27	-2.81421	-0.946888	-0.321564	27	-2.59523	0.665439	-0.276465	27	-2.59523	-10.3544	-0.492193	27	-2.59523	-9.35466	-0.419061
28	-2.80162	-0.942764	-0.333461	28	-2.57421	0.713028	-0.288193	28	-2.57421	-10.2246	-0.506621	28	-2.57421	-9.29367	-0.423971
29	-2.78903	-0.938491	-0.345305	29	-2.5532	0.762212	-0.299824	29	-2.5532	-10.0904	-0.520758	29	-2.5532	-9.23064	-0.428743
30	-2.77644	-0.934068	-0.357094	30	-2.53219	0.812971	-0.311353	30	-2.53219	-9.95198	-0.534596	30	-2.53219	-9.16558	-0.433375
31	-2.76385	-0.929498	-0.368827	31	-2.51117	0.865281	-0.322773	31	-2.51117	-9.80929	-0.548129	31	-2.51117	-9.09854	-0.437865
32	-2.75125	-0.92478	-0.380501	32	-2.49016	0.91912	-0.334081	32	-2.49016	-9.66243	-0.561352	32	-2.49016	-9.02954	-0.44221
33	-2.73866	-0.919916	-0.392115	33	-2.46914	0.974463	-0.345271	33	-2.46914	-9.51147	-0.574259	33	-2.46914	-8.95862	-0.446409
34	-2.72607	-0.914906	-0.403667	34	-2.44813	1.03129	-0.356339	34	-2.44813	-9.35647	-0.586844	34	-2.44813	-8.88579	-0.45046
35	-2.71348	-0.909751	-0.415155	35	-2.42712	1.08956	-0.367279	35	-2.42712	-9.1975	-0.599101	35	-2.42712	-8.8111	-0.454361
36	-2.70089	-0.904451	-0.426577	36	-2.4061	1.14927	-0.378086	36	-2.4061	-9.03463	-0.611025	36	-2.4061	-8.73458	-0.458111
37	-2.6883	-0.899009	-0.437931	37	-2.38509	1.21038	-0.388756	37	-2.38509	-8.86794	-0.622611	37	-2.38509	-8.65626	-0.461707
38	-2.67571	-0.893423	-0.449216	38	-2.36407	1.27287	-0.399285	38	-2.36407	-8.69749	-0.633854	38	-2.36407	-8.57618	-0.465149
39	-2.66311	-0.887696	-0.46043	39	-2.34306	1.3367	-0.409666	39	-2.34306	-8.52336	-0.644748	39	-2.34306	-8.49437	-0.468434
40	-2.65052	-0.881829	-0.47157	40	-2.32205	1.40186	-0.419897	40	-2.32205	-8.34564	-0.655289	40	-2.32205	-8.41087	-0.471561
41	-2.63793	-0.875821	-0.482636	41	-2.30103	1.46831	-0.429972	41	-2.30103	-8.16438	-0.665473	41	-2.30103	-8.32571	-0.474529
42	-2.62534	-0.869675	-0.493626	42	-2.28002	1.53602	-0.439887	42	-2.28002	-7.97969	-0.675294	42	-2.28002	-8.23893	-0.477336
43	-2.61275	-0.86339	-0.504537	43	-2.259	1.60496	-0.449638	43	-2.259	-7.79164	-0.684749	43	-2.259	-8.15058	-0.479982
44	-2.60016	-0.856969	-0.515368	44	-2.23799	1.6751	-0.459219	44	-2.23799	-7.60031	-0.693833	44	-2.23799	-8.06068	-0.482465
45	-2.58756	-0.850412	-0.526117	45	-2.21698	1.74641	-0.468628	45	-2.21698	-7.40578	-0.702542	45	-2.21698	-7.96929	-0.484784
46	-2.57497	-0.84372	-0.536783	46	-2.19596	1.81887	-0.47786	46	-2.19596	-7.20815	-0.710872	46	-2.19596	-7.87643	-0.486938
47	-2.56238	-0.836895	-0.547364	47	-2.17495	1.89243	-0.48691	47	-2.17495	-7.00749	-0.71882	47	-2.17495	-7.78216	-0.488926
48	-2.54979	-0.829936	-0.557858	48	-2.15393	1.96706	-0.495775	48	-2.15393	-6.80391	-0.726383	48	-2.15393	-7.68651	-0.490747
49	-2.5372	-0.822846	-0.568264	49	-2.13292	2.04274	-0.504451	49	-2.13292	-6.59748	-0.733556	49	-2.13292	-7.58952	-0.4924
50	-2.52461	-0.815626	-0.57858	50	-2.11191	2.11942	-0.512934	50	-2.11191	-6.3883	-0.740337	50	-2.11191	-7.49124	-0.493885
51	-2.51201	-0.808276	-0.588803	51	-2.09089	2.19708	-0.52122	51	-2.09089	-6.17646	-0.746722	51	-2.09089	-7.39171	-0.495201
52	-2.49942	-0.800798	-0.598934	52	-2.06988	2.27568	-0.529306	52	-2.06988	-5.96206	-0.75271	52	-2.06988	-7.29098	-0.496347
53	-2.48683	-0.793194	-0.60897	53	-2.04886	2.35519	-0.537188	53	-2.04886	-5.74519	-0.758296	53	-2.04886	-7.18908	-0.497323
54	-2.47424	-0.785463	-0.618909	54	-2.02785	2.43556	-0.544862	54	-2.02785	-5.52594	-0.763479	54	-2.02785	-7.08607	-0.498129
55	-2.46165	-0.777608	-0.628749	55	-2.00684	2.51678	-0.552326	55	-2.00684	-5.30442	-0.768257	55	-2.00684	-6.98199	-0.498763
56	-2.44906	-0.76963	-0.638491	56	-1.98582	2.59879	-0.559575	56	-1.98582	-5.08071	-0.772627	56	-1.98582	-6.87689	-0.499227
57	-2.43647	-0.761529	-0.648131	57	-1.96481	2.68156	-0.566607	57	-1.96481	-4.85493	-0.776588	57	-1.96481	-6.77081	-0.499519
58	-2.42387	-0.753308	-0.657668	58	-1.94379	2.76506	-0.573419	58	-1.94379	-4.62716	-0.780137	58	-1.94379	-6.66379	-0.499639
59	-2.41128	-0.744968	-0.667101	59	-1.92278	2.84925	-0.580007	59	-1.92278	-4.39751	-0.783274	59	-1.92278	-6.5559	-0.499588
60	-2.39869	-0.736509	-0.676428	60	-1.90177	2.93409	-0.586369	60	-1.90177	-4.16609	-0.785996	60	-1.90177	-6.44716	-0.499365
61	-2.3861	-0.727933	-0.685648	61	-1.88075	3.01955	-0.592502	61	-1.88075	-3.93298	-0.788302	61	-1.88075	-6.33764	-0.498971
62	-2.37351	-0.719243	-0.694759	62	-1.85974	3.10558	-0.598403	62	-1.85974	-3.69831	-0.790192	62	-1.85974	-6.22738	-0.498405
63	-2.36092	-0.710438	-0.70376	63	-1.83872	3.19215	-0.604069	63	-1.83872	-3.46216	-0.791665	63	-1.83872	-6.11643	-0.497669
64	-2.34832	-0.70152	-0.71265	64	-1.81771	3.27922	-0.609499	64	-1.81771	-3.22464	-0.79272	64	-1.81771	-6.00484	-0.496762
65	-2.33573	-0.692491	-0.721426	65	-1.7967	3.36676	-0.614689	65	-1.7967	-2.98587	-0.793356	65	-1.7967	-5.89265	-0.495684
66	-2.32314	-0.683353	-0.730088	66	-1.77568	3.45472	-0.619637	66	-1.77568	-2.74593	-0.793574	66	-1.77568	-5.77992	-0.494437
67	-2.31055	-0.674106	-0.738635	67	-1.75467	3.54306	-0.624342	67	-1.75467	-2.50495	-0.793372	67	-1.75467	-5.6667	-0.49302
68	-2.29796	-0.664752	-0.747064	68	-1.73365	3.63175	-0.628801	68	-1.73365	-2.26303	-0.792752	68	-1.73365	-5.55304	-0.491435
69	-2.28537	-0.655293	-0.755375	69	-1.71264	3.72075	-0.633012	69	-1.71264	-2.02026	-0.791714	69	-1.71264	-5.43898	-0.489681
70	-2.27278	-0.64573	-0.763566	70	-1.69163	3.81002	-0.636973	70	-1.69163	-1.77677	-0.790257	70	-1.69163	-5.32458	-0.487761
71	-2.26018	-0.636065	-0.771636	71	-1.67061	3.89951	-0.640682	71	-1.67061	-1.53266	-0.788384	71	-1.67061	-5.20988	-0.485674
72	-2.24759	-0.626298	-0.779583	72	-1.6496	3.98919	-0.644139	72	-1.6496	-1.28803	-0.786093	72	-1.6496	-5.09495	-0.483421
73	-2.235	-0.616433	-0.787407	73	-1.62858	4.07902	-0.64734	73	-1.62858	-1.04299	-0.783387	73	-1.62858	-4.97982	-0.481005
74	-2.22241	-0.60647	-0.795107	74	-1.60757	4.16896	-0.650286	74	-1.60757	-0.797659	-0.780267	74	-1.60757	-4.86456	-0.478425
75	-2.20982	-0.59641	-0.80268	75	-1.58656	4.25897	-0.652974	75	-1.58656	-0.552136	-0.776734	75	-1.58656	-4.7492	-0.475682
76	-2.19723	-0.586256	-0.810126	76	-1.56554	4.34901	-0.655404	76	-1.56554	-0.306531	-0.772789	76	-1.56554	-4.63381	-0.472779
77	-2.18463	-0.576009	-0.817443	77	-1.54453	4.43904	-0.657574	77	-1.54453	-0.0609541	-0.768435	77	-1.54453	-4.51842	-0.469716
78	-2.17204	-0.565671	-0.824631	78	-1.52351	4.52902	-0.659484	78	-1.52351	0.184488	-0.763673	78	-1.52351	-4.40311	-0.466494
79	-2.15945	-0.555243	-0.831688	79	-1.5025	4.61891	-0.661132	79	-1.5025	0.429685	-0.758505	79	-1.5025	-4.2879	-0.463116
80	-2.14686	-0.544727	-0.838613	80	-1.48149	4.70867	-0.662518	80	-1.48149	0.674531	-0.752934	80	-1.48149	-4.17287	-0.459582
81	-2.13427	-0.534125	-0.845406	81	-1.46047	4.79826	-0.663641	81	-1.46047	0.918916	-0.746963	81	-1.46047	-4.05805	-0.455894
82	-2.12168	-0.523438	-0.852064	82	-1.43946	4.88764	-0.664501	82	-1.43946	1.16273	-0.740593	82	-1.43946	-3.94349	-0.452054
83	-2.10909	-0.512668	-0.858587	83	-1.41844	4.97678	-0.665097	83	-1.41844	1.40587	-0.733827	83	-1.41844	-3.82926	-0.448063
84	-2.09649	-0.501816	-0.864974	84	-1.39743	5.06563	-0.665429	84	-1.39743	1.64823	-0.726669	84	-1.39743	-3.71539	-0.443924
85	-2.0839	-0.490885	-0.871224	85	-1.37642	5.15415	-0.665497	85	-1.37642	1.8897	-0.719122	85	-1.37642	-3.60194	-0.439638
86	-2.07131	-0.479877	-0.877336	86	-1.3554	5.24231	-0.665302	86	-1.3554	2.13017	-0.711189	86	-1.3554	-3.48896	-0.435206
87	-2.05872	-0.468792	-0.883309	87	-1.33439	5.33006	-0.664842	87	-1.33439	2.36954	-0.702873	87	-1.33439	-3.37649	-0.430631
88	-2.04613	-0.457633	-0.889141	88	-1.31337	5.41737	-0.664118	88	-1.31337	2.6077	-0.694179	88	-1.31337	-3.2646	-0.425915
89	-2.03354	-0.446401	-0.894833	89	-1.29236	5.5042	-0.663131	89	-1.29236	2.84454	-0.685109	89	-1.29236	-3.15332	-0.421061
90	-2.02094	-0.435099	-0.900383	90	-1.27135	5.5905	-0.66188	90	-1.27135	3.07997	-0.675669	90	-1.27135	-3.04271	-0.416069
91	-2.00835	-0.423727	-0.90579	91	-1.25033	5.67625	-0.660368	91	-1.25033	3.31387	-0.665862	91	-1.25033	-2.93281	-0.410942
92	-1.99576	-0.412289	-0.911053	92	-1.22932	5.76141	-0.658593	92	-1.22932	3.54615	-0.655692	92	-1.22932	-2.82368	-0.405684
93	-1.98317	-0.400785	-0.916172	93	-1.2083	5.84593	-0.656558	93	-1.2083	3.7767	-0.645165	93	-1.2083	-2.71536	-0.400295
94	-1.97058	-0.389217	-0.921146	94	-1.18729	5.92978	-0.654262	94	-1.18729	4.00542	-0.634284	94	-1.18729	-2.6079	-0.394778
95	-1.95799	-0.377588	-0.925974	95	-1.16628	6.01292	-0.651707	95	-1.16628	4.23221	-0.623055	95	-1.16628	-2.50134	-0.389136
96	-1.9454	-0.365899	-0.930655	96	-1.14526	6.09531	-0.648894	96	-1.14526	4.45696	-0.611482	96	-1.14526	-2.39574	-0.383371
97	-1.9328	-0.354152	-0.935188	97	-1.12425	6.17693	-0.645824	97	-1.12425	4.67959	-0.599571	97	-1.12425	-2.29115	-0.377486
98	-1.92021	-0.342349	-0.939573	98	-1.10323	6.25773	-0.642499	98	-1.10323	4.89999	-0.587327	98	-1.10323	-2.1876	-0.371483
99	-1.90762	-0.330491	-0.943809	99	-1.08222	6.33767	-0.63892	99	-1.08222	5.11806	-0.574755	99	-1.08222	-2.08514	-0.365366
100	-1.89503	-0.318581	-0.947896	100	-1.06121	6.41673	-0.635089	100	-1.06121	5.33371	-0.56186	100	-1.06121	-1.98382	-0.359136
101	-1.88244	-0.306621	-0.951832	101	-1.04019	6.49486	-0.631007	101	-1.04019	5.54684	-0.54865	101	-1.04019	-1.88368	-0.352796
102	-1.86985	-0.294612	-0.955617	102	-1.01918	6.57204	-0.626676	102	-1.01918	5.75736	-0.535128	102	-1.01918	-1.78477	-0.34635
103	-1.85725	-0.282556	-0.959251	103	-0.998165	6.64823	-0.622098	103	-0.998165	5.96517	-0.521302	103	-0.998165	-1.68713	-0.3398
104	-1.84466	-0.270456	-0.962732	104	-0.977151	6.72339	-0.617275	104	-0.977151	6.17019	-0.507177	104	-0.977151	-1.59081	-0.333148
105	-1.83207	-0.258312	-0.966061	105	-0.956137	6.79749	-0.61221	105	-0.956137	6.37232	-0.49276	105	-0.956137	-1.49584	-0.326399
106	-1.81948	-0.246128	-0.969237	106	-0.935123	6.8705	-0.606904	106	-0.935123	6.57148	-0.478057	106	-0.935123	-1.40227	-0.319555
107	-1.80689	-0.233904	-0.97226	107	-0.914109	6.94239	-0.601359	107	-0.914109	6.76757	-0.463074	107	-0.914109	-1.31014	-0.312618
108	-1.7943	-0.221644	-0.975128	108	-0.893095	7.01312	-0.595579	108	-0.893095	6.96051	-0.447818	108	-0.893095	-1.21949	-0.305593
109	-1.7817	-0.209348	-0.977841	109	-0.872081	7.08266	-0.589566	109	-0.872081	7.15021	-0.432297	109	-0.872081	-1.13036	-0.298482
110	-1.76911	-0.19702	-0.9804	110	-0.851067	7.15099	-0.583322	110	-0.851067	7.3366	-0.416516	110	-0.851067	-1.04279	-0.291287
111	-1.75652	-0.18466	-0.982803	111	-0.830053	7.21807	-0.57685	111	-0.830053	7.51958	-0.400482	111	-0.830053	-0.956818	-0.284014
112	-1.74393	-0.17227	-0.98505	112	-0.809039	7.28388	-0.570154	112	-0.809039	7.69908	-0.384204	112	-0.809039	-0.872483	-0.276664
113	-1.73134	-0.159854	-0.987141	113	-0.788025	7.34838	-0.563235	113	-0.788025	7.87501	-0.367687	113	-0.788025	-0.789822	-0.26924
114	-1.71875	-0.147412	-0.989075	114	-0.767011	7.41154	-0.556097	114	-0.767011	8.04731	-0.35094	114	-0.767011	-0.708871	-0.261747
115	-1.70616	-0.134946	-0.990853	115	-0.745997	7.47334	-0.548744	115	-0.745997	8.21589	-0.333969	115	-0.745997	-0.629665	-0.254188
116	-1.69356	-0.122459	-0.992474	116	-0.724983	7.53376	-0.541178	116	-0.724983	8.38068	-0.316782	116	-0.724983	-0.552241	-0.246565
117	-1.68097	-0.109953	-0.993937	117	-0.703969	7.59275	-0.533403	117	-0.703969	8.54161	-0.299387	117	-0.703969	-0.476631	-0.238882
118	-1.66838	-0.0974297	-0.995242	118	-0.682955	7.65031	-0.525422	118	-0.682955	8.6986	-0.281792	118	-0.682955	-0.40287	-0.231143
119	-1.65579	-0.0848907	-0.99639	119	-0.661941	7.70639	-0.517239	119	-0.661941	8.85159	-0.264003	119	-0.661941	-0.33099	-0.223351
120	-1.6432	-0.0723382	-0.99738	120	-0.640927	7.76099	-0.508857	120	-0.640927	9.00051	-0.24603	120	-0.640927	-0.261023	-0.215509
121	-1.63061	-0.0597742	-0.998212	121	-0.619913	7.81406	-0.50028	121	-0.619913	9.14529	-0.227879	121	-0.619913	-0.192999	-0.207621
122	-1.61801	-0.0472008	-0.998885	122	-0.598899	7.8656	-0.491512	122	-0.598899	9.28587	-0.20956	122	-0.598899	-0.126949	-0.199691
123	-1.60542	-0.0346199	-0.999401	123	-0.577885	7.91557	-0.482557	123	-0.577885	9.42219	-0.191079	123	-0.577885	-0.0629018	-0.191721
124	-1.59283	-0.0220334	-0.999757	124	-0.556871	7.96396	-0.473419	124	-0.556871	9.55419	-0.172446	124	-0.556871	-0.000885714	-0.183716
125	-1.58024	-0.00944353	-0.999955	125	-0.535857	8.01075	-0.464101	125	-0.535857	9.6818	-0.153668	125	-0.535857	0.0590718	-0.175678
126	-1.56765	0.00314788	-0.999995	126	-0.514843	8.0559	-0.454608	126	-0.514843	9.80498	-0.134754	126	-0.514843	0.116944	-0.167612
127	-1.55506	0.0157388	-0.999876	127	-0.493829	8.09941	-0.444944	127	-0.493829	9.92366	-0.115712	127	-0.493829	0.172706	-0.159521
128	-1.54247	0.0283272	-0.999599	128	-0.472815	8.14126	-0.435114	128	-0.472815	10.0378	-0.0965508	128	-0.472815	0.226333	-0.151409
129	-1.52987	0.0409111	-0.999163	129	-0.451801	8.18142	-0.425121	129	-0.451801	10.1473	-0.0772783	129	-0.451801	0.277801	-0.143279
130	-1.51728	0.0534886	-0.998568	130	-0.430787	8.21987	-0.41497	130	-0.430787	10.2522	-0.0579033	130	-0.430787	0.327088	-0.135135
131	-1.50469	0.0660575	-0.997816	131	-0.409773	8.25661	-0.404666	131	-0.409773	10.3525	-0.0384343	131	-0.409773	0.374171	-0.12698
132	-1.4921	0.078616	-0.996905	132	-0.388759	8.29161	-0.394213	132	-0.388759	10.4479	-0.0188799	132	-0.388759	0.41903	-0.118818
133	-1.47951	0.091162	-0.995836	133	-0.367745	8.32487	-0.383615	133	-0.367745	10.5386	0.000751296	133	-0.367745	0.461645	-0.110652
134	-1.46692	0.103694	-0.994609	134	-0.346731	8.35635	-0.372878	134	-0.346731	10.6245	0.0204505	134	-0.346731	0.501998	-0.102487
135	-1.45432	0.116209	-0.993225	135	-0.325717	8.38606	-0.362006	135	-0.325717	10.7056	0.0402091	135	-0.325717	0.540069	-0.0943252
136	-1.44173	0.128705	-0.991683	136	-0.304703	8.41397	-0.351004	136	-0.304703	10.7817	0.0600184	136	-0.304703	0.575844	-0.0861711
137	-1.42914	0.141182	-0.989984	137	-0.283689	8.44008	-0.339876	137	-0.283689	10.8529	0.0798696	137	-0.283689	0.609305	-0.0780279
138	-1.41655	0.153636	-0.988128	138	-0.262675	8.46437	-0.328629	138	-0.262675	10.9192	0.0997539	138	-0.262675	0.640438	-0.0698993
139	-1.40396	0.166065	-0.986115	139	-0.241661	8.48684	-0.317266	139	-0.241661	10.9805	0.119663	139	-0.241661	0.66923	-0.0617889
140	-1.39137	0.178468	-0.983946	140	-0.220647	8.50747	-0.305792	140	-0.220647	11.0367	0.139587	140	-0.220647	0.695667	-0.0537002
141	-1.37878	0.190843	-0.981621	141	-0.199633	8.52625	-0.294214	141	-0.199633	11.088	0.159518	141	-0.199633	0.719738	-0.0456369
142	-1.36618	0.203188	-0.97914	142	-0.178619	8.54318	-0.282535	142	-0.178619	11.1341	0.179447	142	-0.178619	0.741432	-0.0376024
143	-1.35359	0.2155	-0.976504	143	-0.157605	8.55824	-0.270761	143	-0.157605	11.1752	0.199365	143	-0.157605	0.760741	-0.0296004
144	-1.341	0.227779	-0.973713	144	-0.136591	8.57144	-0.258898	144	-0.136591	11.2112	0.219263	144	-0.136591	0.777654	-0.0216343
145	-1.32841	0.240021	-0.970768	145	-0.115577	8.58276	-0.24695	145	-0.115577	11.2421	0.239134	145	-0.115577	0.792165	-0.0137077
146	-1.31582	0.252225	-0.967669	146	-0.094563	8.59221	-0.234922	146	-0.094563	11.2679	0.258967	146	-0.094563	0.804267	-0.00582414
147	-1.30323	0.264389	-0.964416	147	-0.073549	8.59977	-0.222821	147	-0.073549	11.2885	0.278754	147	-0.073549	0.813955	0.002013
148	-1.29063	0.276511	-0.961011	148	-0.052535	8.60544	-0.210651	148	-0.052535	11.304	0.298486	148	-0.052535	0.821225	0.00980022
149	-1.27804	0.28859	-0.957453	149	-0.031521	8.60922	-0.198418	149	-0.031521	11.3143	0.318155	149	-0.031521	0.826074	0.0175341
150	-1.26545	0.300622	-0.953743	150	-0.010507	8.61111	-0.186127	150	-0.010507	11.3194	0.337752	150	-0.010507	0.828498	0.0252112
151	-1.25286	0.312607	-0.949882	151	0.010507	8.61111	-0.173783	151	0.010507	11.3194	0.357268	151	0.010507	0.828498	0.0328281
152	-1.24027	0.324543	-0.945871	152	0.031521	8.60922	-0.161393	152	0.031521	11.3143	0.376694	152	0.031521	0.826074	0.0403815
153	-1.22768	0.336427	-0.94171	153	0.052535	8.60544	-0.148961	153	0.052535	11.304	0.396023	153	0.052535	0.821225	0.047868
154	-1.21508	0.348257	-0.937399	154	0.073549	8.59977	-0.136493	154	0.073549	11.2885	0.415246	154	0.073549	0.813955	0.0552843
155	-1.20249	0.360033	-0.93294	155	0.094563	8.59221	-0.123995	155	0.094563	11.2679	0.434353	155	0.094563	0.804267	0.0626272
156	-1.1899	0.371751	-0.928332	156	0.115577	8.58276	-0.111471	156	0.115577	11.2421	0.453337	156	0.115577	0.792165	0.0698934
157	-1.17731	0.38341	-0.923578	157	0.136591	8.57144	-0.0989285	157	0.136591	11.2112	0.472189	157	0.136591	0.777654	0.0770798
158	-1.16472	0.395009	-0.918677	158	0.157605	8.55824	-0.0863718	158	0.157605	11.1752	0.490902	158	0.157605	0.760741	0.084183
159	-1.15213	0.406545	-0.913631	159	0.178619	8.54318	-0.0738066	159	0.178619	11.1341	0.509465	159	0.178619	0.741432	0.0912
160	-1.13954	0.418016	-0.908439	160	0.199633	8.52625	-0.0612387	160	0.199633	11.088	0.527873	160	0.199633	0.719738	0.0981278
161	-1.12694	0.429422	-0.903104	161	0.220647	8.50747	-0.0486735	161	0.220647	11.0367	0.546115	161	0.220647	0.695667	0.104963
162	-1.11435	0.440759	-0.897626	162	0.241661	8.48684	-0.0361165	162	0.241661	10.9805	0.564185	162	0.241661	0.66923	0.111703
163	-1.10176	0.452026	-0.892005	163	0.262675	8.46437	-0.0235734	163	0.262675	10.9192	0.582074	163	0.262675	0.640438	0.118345
164	-1.08917	0.463222	-0.886242	164	0.283689	8.44008	-0.0110496	164	0.283689	10.8529	0.599775	164	0.283689	0.609305	0.124885
165	-1.07658	0.474344	-0.88034	165	0.304703	8.41397	0.00144925	165	0.304703	10.7817	0.617279	165	0.304703	0.575844	0.131321
166	-1.06399	0.485391	-0.874297	166	0.325717	8.38606	0.0139177	166	0.325717	10.7056	0.634578	166	0.325717	0.540069	0.13765
167	-1.05139	0.496361	-0.868116	167	0.346731	8.35635	0.0263503	167	0.346731	10.6245	0.651667	167	0.346731	0.501998	0.14387
168	-1.0388	0.507252	-0.861798	168	0.367745	8.32487	0.0387414	168	0.367745	10.5386	0.668535	168	0.367745	0.461645	0.149976
169	-1.02621	0.518063	-0.855343	169	0.388759	8.29161	0.0510857	169	0.388759	10.4479	0.685177	169	0.388759	0.41903	0.155968
170	-1.01362	0.528792	-0.848752	170	0.409773	8.25661	0.0633776	170	0.409773	10.3525	0.701585	170	0.409773	0.374171	0.161842
171	-1.00103	0.539437	-0.842026	171	0.430787	8.21987	0.0756118	171	0.430787	10.2522	0.717751	171	0.430787	0.327088	0.167595
172	-0.988437	0.549996	-0.835167	172	0.451801	8.18142	0.0877828	172	0.451801	10.1473	0.733669	172	0.451801	0.277801	0.173225
173	-0.975845	0.560468	-0.828176	173	0.472815	8.14126	0.0998853	173	0.472815	10.0378	0.749332	173	0.472815	0.226333	0.178729
174	-0.963254	0.570851	-0.821053	174	0.493829	8.09941	0.111914	174	0.493829	9.92366	0.764731	174	0.493829	0.172706	0.184106
175	-0.950662	0.581144	-0.813801	175	0.514843	8.0559	0.123863	175	0.514843	9.80498	0.779862	175	0.514843	0.116944	0.189352
176	-0.938071	0.591345	-0.806419	176	0.535857	8.01075	0.135728	176	0.535857	9.6818	0.794717	176	0.535857	0.0590718	0.194466
177	-0.925479	0.601452	-0.798909	177	0.556871	7.96396	0.147504	177	0.556871	9.55419	0.809289	177	0.556871	-0.000885729	0.199444
178	-0.912888	0.611463	-0.791273	178	0.577885	7.91557	0.159184	178	0.577885	9.42219	0.823572	178	0.577885	-0.0629018	0.204286
179	-0.900296	0.621378	-0.783511	179	0.598899	7.8656	0.170764	179	0.598899	9.28587	0.83756	179	0.598899	-0.126949	0.208988
180	-0.887705	0.631194	-0.775625	180	0.619913	7.81406	0.182239	180	0.619913	9.14529	0.851246	180	0.619913	-0.192999	0.213549
181	-0.875113	0.64091	-0.767616	181	0.640927	7.76099	0.193604	181	0.640927	9.00051	0.864625	181	0.640927	-0.261023	0.217967
182	-0.862521	0.650525	-0.759485	182	0.661941	7.70639	0.204854	182	0.661941	8.85159	0.877691	182	0.661941	-0.33099	0.222239
183	-0.84993	0.660036	-0.751234	183	0.682955	7.65031	0.215983	183	0.682955	8.6986	0.890437	183	0.682955	-0.40287	0.226365
184	-0.837338	0.669442	-0.742864	184	0.703969	7.59275	0.226987	184	0.703969	8.54161	0.902859	184	0.703969	-0.476631	0.230341
185	-0.824747	0.678743	-0.734376	185	0.724983	7.53376	0.237862	185	0.724983	8.38068	0.91495	185	0.724983	-0.552241	0.234166
186	-0.812155	0.687936	-0.725772	186	0.745997	7.47334	0.248601	186	0.745997	8.21589	0.926706	186	0.745997	-0.629665	0.237839
187	-0.799564	0.69702	-0.717052	187	0.767011	7.41154	0.259201	187	0.767011	8.04731	0.938121	187	0.767011	-0.708871	0.241358
188	-0.786972	0.705993	-0.708219	188	0.788025	7.34838	0.269657	188	0.788025	7.87501	0.94919	188	0.788025	-0.789822	0.244722
189	-0.774381	0.714854	-0.699273	189	0.809039	7.28388	0.279964	189	0.809039	7.69908	0.959909	189	0.809039	-0.872483	0.247928
190	-0.761789	0.723602	-0.690217	190	0.830053	7.21807	0.290117	190	0.830053	7.51958	0.970272	190	0.830053	-0.956818	0.250976
191	-0.749197	0.732236	-0.681051	191	0.851067	7.15099	0.300112	191	0.851067	7.3366	0.980275	191	0.851067	-1.04279	0.253864
192	-0.736606	0.740753	-0.671778	192	0.872081	7.08266	0.309946	192	0.872081	7.15021	0.989913	192	0.872081	-1.13036	0.256591
193	-0.724014	0.749153	-0.662397	193	0.893095	7.01312	0.319612	193	0.893095	6.96051	0.999183	193	0.893095	-1.21949	0.259155
194	-0.711423	0.757434	-0.652912	194	0.914109	6.94239	0.329108	194	0.914109	6.76757	1.00808	194	0.914109	-1.31014	0.261556
195	-0.698831	0.765595	-0.643323	195	0.935123	6.8705	0.338429	195	0.935123	6.57148	1.0166	195	0.935123	-1.40227	0.263793
196	-0.68624	0.773634	-0.633633	196	0.956137	6.79749	0.34757	196	0.956137	6.37232	1.02474	196	0.956137	-1.49584	0.265864
197	-0.673648	0.781551	-0.623841	197	0.977151	6.72339	0.356528	197	0.977151	6.17019	1.0325	197	0.977151	-1.59081	0.267768
198	-0.661057	0.789344	-0.613951	198	0.998165	6.64823	0.365299	198	0.998165	5.96517	1.03986	198	0.998165	-1.68713	0.269505
199	-0.648465	0.797012	-0.603964	199	1.01918	6.57204	0.373879	199	1.01918	5.75736	1.04684	199	1.01918	-1.78477	0.271075
200	-0.635873	0.804553	-0.59388	200	1.04019	6.49486	0.382264	200	1.04019	5.54684	1.05342	200	1.04019	-1.88368	0.272475
201	-0.623282	0.811967	-0.583703	201	1.06121	6.41673	0.390451	201	1.06121	5.33371	1.05961	201	1.06121	-1.98382	0.273706
202	-0.61069	0.819252	-0.573433	202	1.08222	6.33767	0.398435	202	1.08222	5.11806	1.0654	202	1.08222	-2.08514	0.274767
203	-0.598099	0.826408	-0.563072	203	1.10323	6.25773	0.406214	203	1.10323	4.89999	1.07078	203	1.10323	-2.1876	0.275658
204	-0.585507	0.833432	-0.552622	204	1.12425	6.17693	0.413783	204	1.12425	4.67959	1.07576	204	1.12425	-2.29115	0.276378
205	-0.572916	0.840324	-0.542084	205	1.14526	6.09531	0.42114	205	1.14526	4.45696	1.08034	205	1.14526	-2.39574	0.276927
206	-0.560324	0.847083	-0.531461	206	1.16628	6.01292	0.428281	206	1.16628	4.23221	1.0845	206	1.16628	-2.50134	0.277305
207	-0.547733	0.853707	-0.520753	207	1.18729	5.92978	0.435203	207	1.18729	4.00542	1.08826	207	1.18729	-2.6079	0.277511
208	-0.535141	0.860197	-0.509962	208	1.2083	5.84593	0.441904	208	1.2083	3.7767	1.0916	208	1.2083	-2.71536	0.277546
209	-0.522549	0.86655	-0.499091	209	1.22932	5.76141	0.448379	209	1.22932	3.54615	1.09453	209	1.22932	-2.82368	0.277409
210	-0.509958	0.872765	-0.488141	210	1.25033	5.67625	0.454627	210	1.25033	3.31387	1.09705	210	1.25033	-2.93281	0.277101
211	-0.497366	0.878842	-0.477113	211	1.27135	5.5905	0.460644	211	1.27135	3.07997	1.09914	211	1.27135	-3.04271	0.276621
212	-0.484775	0.88478	-0.466009	212	1.29236	5.5042	0.466428	212	1.29236	2.84454	1.10083	212	1.29236	-3.15332	0.27597
213	-0.472183	0.890577	-0.454832	213	1.31337	5.41737	0.471976	213	1.31337	2.6077	1.10209	213	1.31337	-3.2646	0.275148
214	-0.459592	0.896234	-0.443582	214	1.33439	5.33006	0.477287	214	1.33439	2.36954	1.10294	214	1.33439	-3.37649	0.274155
215	-0.447	0.901748	-0.432262	215	1.3554	5.24231	0.482356	215	1.3554	2.13017	1.10336	215	1.3554	-3.48896	0.272993
216	-0.434409	0.907119	-0.420874	216	1.37642	5.15415	0.487183	216	1.37642	1.8897	1.10337	216	1.37642	-3.60194	0.271661
217	-0.421817	0.912347	-0.409419	217	1.39743	5.06563	0.491765	217	1.39743	1.64823	1.10296	217	1.39743	-3.71539	0.270159
218	-0.409226	0.917429	-0.397899	218	1.41844	4.97678	0.4961	218	1.41844	1.40587	1.10213	218	1.41844	-3.82926	0.26849
219	-0.396634	0.922367	-0.386316	219	1.43946	4.88764	0.500186	219	1.43946	1.16273	1.10088	219	1.43946	-3.94349	0.266653
220	-0.384042	0.927158	-0.374671	220	1.46047	4.79826	0.504022	220	1.46047	0.918916	1.09922	220	1.46047	-4.05805	0.264649
221	-0.371451	0.931802	-0.362968	221	1.48149	4.70867	0.507605	221	1.48149	0.674531	1.09714	221	1.48149	-4.17287	0.262479
222	-0.358859	0.936298	-0.351206	222	1.5025	4.61891	0.510934	222	1.5025	0.429685	1.09464	222	1.5025	-4.2879	0.260145
223	-0.346268	0.940646	-0.339389	223	1.52351	4.52902	0.514008	223	1.52351	0.184487	1.09172	223	1.52351	-4.40311	0.257646
224	-0.333676	0.944845	-0.327519	224	1.54453	4.43904	0.516825	224	1.54453	-0.0609542	1.0884	224	1.54453	-4.51842	0.254985
225	-0.321085	0.948894	-0.315596	225	1.56554	4.34901	0.519384	225	1.56554	-0.306531	1.08466	225	1.56554	-4.63381	0.252162
226	-0.308493	0.952792	-0.303623	226	1.58656	4.25897	0.521684	226	1.58656	-0.552136	1.08051	226	1.58656	-4.7492	0.249178
227	-0.295902	0.95654	-0.291602	227	1.60757	4.16896	0.523724	227	1.60757	-0.797659	1.07595	227	1.60757	-4.86456	0.246036
228	-0.28331	0.960135	-0.279535	228	1.62858	4.07902	0.525503	228	1.62858	-1.04299	1.07099	228	1.62858	-4.97982	0.242736
229	-0.270718	0.963579	-0.267424	229	1.6496	3.98919	0.52702	229	1.6496	-1.28803	1.06562	229	1.6496	-5.09495	0.239279
230	-0.258127	0.96687	-0.25527	230	1.67061	3.89951	0.528275	230	1.67061	-1.53266	1.05984	230	1.67061	-5.20988	0.235668
231	-0.245535	0.970007	-0.243076	231	1.69163	3.81002	0.529266	231	1.69163	-1.77677	1.05367	231	1.69163	-5.32458	0.231904
232	-0.232944	0.972991	-0.230843	232	1.71264	3.72075	0.529994	232	1.71264	-2.02026	1.0471	232	1.71264	-5.43898	0.227989
233	-0.220352	0.975821	-0.218573	233	1.73365	3.63175	0.530459	233	1.73365	-2.26303	1.04014	233	1.73365	-5.55304	0.223923
234	-0.207761	0.978495	-0.206269	234	1.75467	3.54306	0.530659	234	1.75467	-2.50495	1.03279	234	1.75467	-5.6667	0.21971
235	-0.195169	0.981015	-0.193932	235	1.77568	3.45472	0.530595	235	1.77568	-2.74593	1.02505	235	1.77568	-5.77992	0.215351
236	-0.182578	0.983379	-0.181565	236	1.7967	3.36676	0.530267	236	1.7967	-2.98587	1.01692	236	1.7967	-5.89265	0.210848
237	-0.169986	0.985587	-0.169169	237	1.81771	3.27922	0.529675	237	1.81771	-3.22464	1.00842	237	1.81771	-6.00484	0.206202
238	-0.157394	0.987639	-0.156745	238	1.83872	3.19215	0.52882	238	1.83872	-3.46216	0.999536	238	1.83872	-6.11643	0.201416
239	-0.144803	0.989534	-0.144297	239	1.85974	3.10558	0.527701	239	1.85974	-3.69831	0.990281	239	1.85974	-6.22738	0.196493
240	-0.132211	0.991273	-0.131826	240	1.88075	3.01955	0.526319	240	1.88075	-3.93298	0.980656	240	1.88075	-6.33764	0.191433
241	-0.11962	0.992854	-0.119335	241	1.90177	2.93409	0.524676	241	1.90177	-4.16609	0.970668	241	1.90177	-6.44716	0.186241
242	-0.107028	0.994278	-0.106824	242	1.92278	2.84925	0.522771	242	1.92278	-4.39751	0.960319	242	1.92278	-6.5559	0.180916
243	-0.0944367	0.995544	-0.0942964	243	1.94379	2.76506	0.520605	243	1.94379	-4.62716	0.949614	243	1.94379	-6.66379	0.175463
244	-0.0818451	0.996653	-0.0817538	244	1.96481	2.68156	0.518179	244	1.96481	-4.85493	0.938558	244	1.96481	-6.77081	0.169884
245	-0.0692536	0.997603	-0.0691982	245	1.98582	2.59879	0.515495	245	1.98582	-5.08071	0.927157	245	1.98582	-6.87689	0.16418
246	-0.056662	0.998395	-0.0566317	246	2.00684	2.51678	0.512554	246	2.00684	-5.30442	0.915414	246	2.00684	-6.98199	0.158355
247	-0.0440704	0.999029	-0.0440562	247	2.02785	2.43556	0.509356	247	2.02785	-5.52594	0.903336	247	2.02785	-7.08607	0.15241
248	-0.0314789	0.999505	-0.0314737	248	2.04886	2.35519	0.505904	248	2.04886	-5.74519	0.890927	248	2.04886	-7.18908	0.14635
249	-0.0188873	0.999822	-0.0188862	249	2.06988	2.27568	0.502199	249	2.06988	-5.96206	0.878193	249	2.06988	-7.29098	0.140176
250	-0.00629578	0.99998	-0.00629574	250	2.09089	2.19708	0.498242	250	2.09089	-6.17646	0.86514	250	2.09089	-7.39171	0.133891
251	0.00629577	0.99998	0.00629573	251	2.11191	2.11942	0.494035	251	2.11191	-6.3883	0.851773	251	2.11191	-7.49124	0.127497
252	0.0188873	0.999822	0.0188862	252	2.13292	2.04274	0.48958	252	2.13292	-6.59748	0.838098	252	2.13292	-7.58952	0.120999
253	0.0314789	0.999505	0.0314737	253	2.15393	1.96706	0.48488	253	2.15393	-6.80391	0.824122	253	2.15393	-7.68651	0.114398
254	0.0440704	0.999029	0.0440562	254	2.17495	1.89243	0.479935	254	2.17495	-7.00749	0.80985	254	2.17495	-7.78216	0.107697
255	0.056662	0.998395	0.0566317	255	2.19596	1.81887	0.474749	255	2.19596	-7.20815	0.795289	255	2.19596	-7.87643	0.1009
256	0.0692535	0.997603	0.0691982	256	2.21698	1.74641	0.469324	256	2.21698	-7.40578	0.780445	256	2.21698	-7.96929	0.094009
257	0.0818451	0.996653	0.0817537	257	2.23799	1.6751	0.463661	257	2.23799	-7.60031	0.765325	257	2.23799	-8.06068	0.0870277
258	0.0944366	0.995544	0.0942963	258	2.259	1.60496	0.457764	258	2.259	-7.79164	0.749936	258	2.259	-8.15058	0.0799589
259	0.107028	0.994278	0.106824	259	2.28002	1.53602	0.451635	259	2.28002	-7.97969	0.734284	259	2.28002	-8.23893	0.0728057
260	0.11962	0.992854	0.119335	260	2.30103	1.46831	0.445277	260	2.30103	-8.16438	0.718376	260	2.30103	-8.32571	0.0655714
261	0.132211	0.991273	0.131826	261	2.32205	1.40186	0.438692	261	2.32205	-8.34564	0.702219	261	2.32205	-8.41087	0.0582591
262	0.144803	0.989534	0.144297	262	2.34306	1.3367	0.431884	262	2.34306	-8.52336	0.68582	262	2.34306	-8.49437	0.050872
263	0.157394	0.987639	0.156745	263	2.36407	1.27287	0.424856	263	2.36407	-8.69749	0.669187	263	2.36407	-8.57618	0.0434134
264	0.169986	0.985587	0.169169	264	2.38509	1.21038	0.41761	264	2.38509	-8.86794	0.652327	264	2.38509	-8.65626	0.0358867
265	0.182578	0.983379	0.181565	265	2.4061	1.14927	0.41015	265	2.4061	-9.03463	0.635247	265	2.4061	-8.73458	0.028295
266	0.195169	0.981015	0.193932	266	2.42712	1.08956	0.402479	266	2.42712	-9.1975	0.617956	266	2.42712	-8.8111	0.0206418
267	0.207761	0.978495	0.206269	267	2.44813	1.03129	0.3946	267	2.44813	-9.35647	0.600459	267	2.44813	-8.88579	0.0129305
268	0.220352	0.975821	0.218573	268	2.46914	0.974463	0.386518	268	2.46914	-9.51147	0.582766	268	2.46914	-8.95862	0.0051644
269	0.232944	0.972991	0.230843	269	2.49016	0.91912	0.378235	269	2.49016	-9.66243	0.564885	269	2.49016	-9.02954	-0.00265299
270	0.245535	0.970007	0.243076	270	2.51117	0.865281	0.369755	270	2.51117	-9.80929	0.546822	270	2.51117	-9.09854	-0.0105182
271	0.258127	0.96687	0.25527	271	2.53219	0.812971	0.361083	271	2.53219	-9.95198	0.528586	271	2.53219	-9.16558	-0.0184279
272	0.270718	0.963579	0.267424	272	2.5532	0.762212	0.352221	272	2.5532	-10.0904	0.510185	272	2.5532	-9.23064	-0.0263784
273	0.28331	0.960135	0.279535	273	2.57421	0.713028	0.343173	273	2.57421	-10.2246	0.491627	273	2.57421	-9.29367	-0.0343664
274	0.295902	0.95654	0.291602	274	2.59523	0.665439	0.333945	274	2.59523	-10.3544	0.47292	274	2.59523	-9.35466	-0.0423882
275	0.308493	0.952792	0.303623	275	2.61624	0.619466	0.324539	275	2.61624	-10.4798	0.454073	275	2.61624	-9.41358	-0.0504403
276	0.321085	0.948894	0.315596	276	2.63726	0.57513	0.31496	276	2.63726	-10.6008	0.435094	276	2.63726	-9.4704	-0.0585191
277	0.333676	0.944845	0.327519	277	2.65827	0.532451	0.305212	277	2.65827	-10.7172	0.415991	277	2.65827	-9.5251	-0.0666212
278	0.346268	0.940646	0.339389	278	2.67928	0.491447	0.2953	278	2.67928	-10.829	0.396773	278	2.67928	-9.57765	-0.0747429
279	0.358859	0.936298	0.351206	279	2.7003	0.452137	0.285228	279	2.7003	-10.9362	0.377449	279	2.7003	-9.62803	-0.0828806
280	0.371451	0.931802	0.362968	280	2.72131	0.414538	0.274999	280	2.72131	-11.0388	0.358025	280	2.72131	-9.67622	-0.0910307
281	0.384042	0.927158	0.374671	281	2.74233	0.378665	0.26462	281	2.74233	-11.1367	0.338513	281	2.74233	-9.72219	-0.0991897
282	0.396634	0.922367	0.386316	282	2.76334	0.344537	0.254094	282	2.76334	-11.2298	0.318919	282	2.76334	-9.76593	-0.107354
283	0.409225	0.917429	0.397899	283	2.78435	0.312166	0.243426	283	2.78435	-11.3181	0.299253	283	2.78435	-9.80742	-0.11552
284	0.421817	0.912347	0.409419	284	2.80537	0.281568	0.232621	284	2.80537	-11.4015	0.279523	284	2.80537	-9.84663	-0.123684
285	0.434409	0.907119	0.420874	285	2.82638	0.252756	0.221683	285	2.82638	-11.4801	0.259737	285	2.82638	-9.88355	-0.131842
286	0.447	0.901748	0.432262	286	2.8474	0.225743	0.210618	286	2.8474	-11.5538	0.239906	286	2.8474	-9.91817	-0.139991
287	0.459592	0.896234	0.443582	287	2.86841	0.200541	0.19943	287	2.86841	-11.6225	0.220037	287	2.86841	-9.95047	-0.148127
288	0.472183	0.890577	0.454832	288	2.88942	0.177161	0.188124	288	2.88942	-11.6863	0.20014	288	2.88942	-9.98044	-0.156247
289	0.484775	0.88478	0.466009	289	2.91044	0.155613	0.176705	289	2.91044	-11.7451	0.180222	289	2.91044	-10.0081	-0.164347
290	0.497366	0.878842	0.477113	290	2.93145	0.135907	0.165178	290	2.93145	-11.7988	0.160293	290	2.93145	-10.0333	-0.172424
291	0.509958	0.872765	0.488141	291	2.95247	0.118051	0.153549	291	2.95247	-11.8476	0.140362	291	2.95247	-10.0562	-0.180473
292	0.522549	0.86655	0.499091	292	2.97348	0.102053	0.141822	292	2.97348	-11.8912	0.120438	292	2.97348	-10.0767	-0.188492
293	0.535141	0.860197	0.509962	293	2.99449	0.0879213	0.130003	293	2.99449	-11.9297	0.100528	293	2.99449	-10.0948	-0.196476
294	0.547733	0.853707	0.520753	294	3.01551	0.0756608	0.118097	294	3.01551	-11.9632	0.0806428	294	3.01551	-10.1105	-0.204423
295	0.560324	0.847083	0.531461	295	3.03652	0.0652774	0.106108	295	3.03652	-11.9915	0.0607902	295	3.03652	-10.1238	-0.212329
296	0.572916	0.840324	0.542084	296	3.05754	0.0567756	0.0940432	296	3.05754	-12.0147	0.0409791	296	3.05754	-10.1347	-0.220189
297	0.585507	0.833432	0.552622	297	3.07855	0.0501592	0.0819069	297	3.07855	-12.0327	0.0212184	297	3.07855	-10.1432	-0.228002
298	0.598099	0.826408	0.563072	298	3.09956	0.0454311	0.0697046	298	3.09956	-12.0456	0.00151668	298	3.09956	-10.1493	-0.235763
299	0.61069	0.819252	0.573433	299	3.12058	0.0425934	0.0574418	299	3.12058	-12.0534	-0.0181173	299	3.12058	-10.1529	-0.243469
300	0.623282	0.811967	0.583703	300	3.14159	0.0416474	0.0451239	300	3.14159	-12.056	-0.0376748	300	3.14159	-10.1541	-0.251116
301	0.635873	0.804553	0.59388
302	0.648465	0.797012	0.603964
303	0.661057	0.789344	0.613951
304	0.673648	0.781551	0.623841
305	0.68624	0.773634	0.633633
306	0.698831	0.765595	0.643323
307	0.711423	0.757434	0.652912
308	0.724014	0.749153	0.662397
309	0.736606	0.740753	0.671778
310	0.749197	0.732236	0.681051
311	0.761789	0.723602	0.690217
312	0.774381	0.714854	0.699273
313	0.786972	0.705993	0.708219
314	0.799564	0.69702	0.717052
315	0.812155	0.687936	0.725772
316	0.824747	0.678743	0.734376
317	0.837338	0.669442	0.742864
318	0.84993	0.660036	0.751234
319	0.862521	0.650525	0.759485
320	0.875113	0.64091	0.767616
321	0.887705	0.631194	0.775625
322	0.900296	0.621378	0.783511
323	0.912888	0.611463	0.791273
324	0.925479	0.601452	0.798909
325	0.938071	0.591345	0.806419
326	0.950662	0.581144	0.813801
327	0.963254	0.570851	0.821053
328	0.975845	0.560468	0.828176
329	0.988437	0.549996	0.835167
330	1.00103	0.539437	0.842026
331	1.01362	0.528792	0.848752
332	1.02621	0.518063	0.855343
333	1.0388	0.507252	0.861798
334	1.05139	0.496361	0.868116
335	1.06399	0.485391	0.874297
336	1.07658	0.474344	0.88034
337	1.08917	0.463222	0.886242
338	1.10176	0.452026	0.892005
339	1.11435	0.440759	0.897626
340	1.12694	0.429422	0.903104
341	1.13954	0.418016	0.908439
342	1.15213	0.406545	0.913631
343	1.16472	0.395009	0.918677
344	1.17731	0.38341	0.923578
345	1.1899	0.371751	0.928332
346	1.20249	0.360033	0.93294
347	1.21508	0.348257	0.937399
348	1.22768	0.336427	0.94171
349	1.24027	0.324543	0.945871
350	1.25286	0.312607	0.949882
351	1.26545	0.300622	0.953743
352	1.27804	0.28859	0.957453
353	1.29063	0.276511	0.961011
354	1.30323	0.264389	0.964416
355	1.31582	0.252225	0.967669
356	1.32841	0.240021	0.970768
357	1.341	0.227779	0.973713
358	1.35359	0.2155	0.976504
359	1.36618	0.203188	0.97914
360	1.37878	0.190843	0.981621
361	1.39137	0.178468	0.983946
362	1.40396	0.166065	0.986115
363	1.41655	0.153636	0.988128
364	1.42914	0.141182	0.989984
365	1.44173	0.128705	0.991683
366	1.45432	0.116209	0.993225
367	1.46692	0.103694	0.994609
368	1.47951	0.091162	0.995836
369	1.4921	0.078616	0.996905
370	1.50469	0.0660575	0.997816
371	1.51728	0.0534886	0.998568
372	1.52987	0.0409111	0.999163
373	1.54247	0.0283272	0.999599
374	1.55506	0.0157388	0.999876
375	1.56765	0.00314789	0.999995
376	1.58024	-0.00944352	0.999955
377	1.59283	-0.0220334	0.999757
378	1.60542	-0.0346198	0.999401
379	1.61801	-0.0472008	0.998885
380	1.63061	-0.0597742	0.998212
381	1.6432	-0.0723382	0.99738
382	1.65579	-0.0848907	0.99639
383	1.66838	-0.0974297	0.995242
384	1.68097	-0.109953	0.993937
385	1.69356	-0.122459	0.992474
386	1.70616	-0.134946	0.990853
387	1.71875	-0.147412	0.989075
388	1.73134	-0.159854	0.987141
389	1.74393	-0.17227	0.98505
390	1.75652	-0.18466	0.982803
391	1.76911	-0.19702	0.9804
392	1.7817	-0.209348	0.977841
393	1.7943	-0.221644	0.975128
394	1.80689	-0.233904	0.97226
395	1.81948	-0.246128	0.969237
396	1.83207	-0.258312	0.966061
397	1.84466	-0.270456	0.962732
398	1.85725	-0.282556	0.959251
399	1.86985	-0.294612	0.955617
400	1.88244	-0.306621	0.951832
401	1.89503	-0.318581	0.947896
402	1.90762	-0.330491	0.943809
403	1.92021	-0.342349	0.939573
404	1.9328	-0.354152	0.935188
405	1.9454	-0.365899	0.930655
406	1.95799	-0.377588	0.925974
407	1.97058	-0.389217	0.921146
408	1.98317	-0.400785	0.916172
409	1.99576	-0.412289	0.911053
410	2.00835	-0.423727	0.90579
411	2.02094	-0.435099	0.900383
412	2.03354	-0.446401	0.894833
413	2.04613	-0.457633	0.889141
414	2.05872	-0.468792	0.883309
415	2.07131	-0.479877	0.877336
416	2.0839	-0.490885	0.871224
417	2.09649	-0.501816	0.864974
418	2.10909	-0.512668	0.858587
419	2.12168	-0.523438	0.852064
420	2.13427	-0.534125	0.845406
421	2.14686	-0.544727	0.838613
422	2.15945	-0.555243	0.831688
423	2.17204	-0.565671	0.824631
424	2.18463	-0.576009	0.817443
425	2.19723	-0.586256	0.810126
426	2.20982	-0.59641	0.80268
427	2.22241	-0.60647	0.795107
428	2.235	-0.616433	0.787407
429	2.24759	-0.626298	0.779583
430	2.26018	-0.636065	0.771636
431	2.27278	-0.64573	0.763566
432	2.28537	-0.655293	0.755375
433	2.29796	-0.664752	0.747064
434	2.31055	-0.674106	0.738635
435	2.32314	-0.683353	0.730088
436	2.33573	-0.692491	0.721426
437	2.34832	-0.70152	0.71265
438	2.36092	-0.710438	0.70376
439	2.37351	-0.719243	0.694759
440	2.3861	-0.727933	0.685648
441	2.39869	-0.736509	0.676428
442	2.41128	-0.744968	0.667101
443	2.42387	-0.753308	0.657668
444	2.43647	-0.761529	0.648131
445	2.44906	-0.76963	0.638491
446	2.46165	-0.777608	0.628749
447	2.47424	-0.785463	0.618909
448	2.48683	-0.793194	0.60897
449	2.49942	-0.800798	0.598934
450	2.51201	-0.808276	0.588803
451	2.52461	-0.815626	0.57858
452	2.5372	-0.822846	0.568264
453	2.54979	-0.829936	0.557858
454	2.56238	-0.836895	0.547364
455	2.57497	-0.84372	0.536783
456	2.58756	-0.850412	0.526117
457	2.60016	-0.856969	0.515368
458	2.61275	-0.86339	0.504537
459	2.62534	-0.869675	0.493626
460	2.63793	-0.875821	0.482636
461	2.65052	-0.881828	0.47157
462	2.66311	-0.887696	0.46043
463	2.67571	-0.893423	0.449216
464	2.6883	-0.899009	0.437931
465	2.70089	-0.904451	0.426577
466	2.71348	-0.909751	0.415155
467	2.72607	-0.914906	0.403667
468	2.73866	-0.919916	0.392115
469	2.75125	-0.92478	0.380501
470	2.76385	-0.929498	0.368827
471	2.77644	-0.934068	0.357094
472	2.78903	-0.938491	0.345305
473	2.80162	-0.942764	0.333461
474	2.81421	-0.946888	0.321564
475	2.8268	-0.950862	0.309616
476	2.8394	-0.954685	0.297619
477	2.85199	-0.958357	0.285574
478	2.86458	-0.961876	0.273485
479	2.87717	-0.965244	0.261352
480	2.88976	-0.968458	0.249178
481	2.90235	-0.971518	0.236964
482	2.91494	-0.974425	0.224712
483	2.92754	-0.977177	0.212425
484	2.94013	-0.979775	0.200105
485	2.95272	-0.982216	0.187752
486	2.96531	-0.984503	0.17537
487	2.9779	-0.986633	0.16296
488	2.99049	-0.988606	0.150524
489	3.00309	-0.990423	0.138065
490	3.01568	-0.992083	0.125583
491	3.02827	-0.993586	0.113082
492	3.04086	-0.994931	0.100562
493	3.05345	-0.996118	0.0880268
494	3.06604	-0.997148	0.0754775
495	3.07863	-0.998019	0.0629162
496	3.09123	-0.998732	0.0503449
497	3.10382	-0.999287	0.0377657
498	3.11641	-0.999683	0.0251805
499	3.129	-0.999921	0.0125912
500	3.14159	-1	1.08898e-08

## Sheet: XLSTAT_20231026_125610_1_HID1_H
-4.48938	-3.3895	5.15661	-0.527188
4.39153	7.12056	0.488725	0.928366
4.50768	-2.01397	-5.64533	-0.401178
4.46443	-4.64425
4.48503	3.64001
4.27889	9.73525
4.51377	-1.25545
4.48752	-3.49875
4.44299	-5.49417
4.51546	0.942724
4.48022	-3.89789
4.47014	-4.38925
4.51627	-0.748286
4.40961	6.59701
4.38838	7.20781
-4.50383	2.37098
-4.50383	2.37098
-4.50383	2.37098
-4.50383	2.37098
-4.50383	2.37098

## Sheet: XLSTAT_20231026_125610_1_HID
-0.993743	-0.111687
0.972085	0.234628
0.997796	-0.066362
0.988221	-0.153032
0.992781	0.119941
0.947152	0.320785
0.999144	-0.041368
0.993332	-0.115287
0.983476	-0.181037
0.999517	0.0310636
0.991717	-0.128439
0.989486	-0.144629
0.999696	-0.0246567
0.976088	0.217377
0.971387	0.237503
-0.996944	0.0781257
-0.996944	0.0781257
-0.996944	0.0781257
-0.996944	0.0781257
-0.996944	0.0781257

## Sheet: PCA
	XLSTAT-Student 2023.1.4.1408 - Principal Component Analysis (PCA) - Start time: 26/10/2023 at 05:35:08 / End time: 26/10/2023 at 05:35:20 / Microsoft Excel 16.016827
	Observations/variables table: Workbook = Grafice 200 ug per ml_24 iulie.xlsx / Sheet = Sheet8 / Range = Sheet8!$D$1:$V$4 / 3 rows and 19 columns
	Observation labels: Workbook = Grafice 200 ug per ml_24 iulie.xlsx / Sheet = Sheet8 / Range = Sheet8!$C$1:$C$4 / 3 rows and 1 column
	PCA type: Correlation
	Filter factors: Maximum number = 5
	Standardisation: (n)
	Type of biplot: Distance biplot / Coefficient = Automatic
	Bootstrap observations chart: Number of samples: 50
	Seed (random numbers): 1653710917
	Summary statistics:
	Variable	Observations	Obs. with missing data	Obs. without missing data	Minimum	Maximum	Mean	Std. deviation
	PE24h	3	0	3	49.6751	80.6081	68.0517	16.2671
	PE48h	3	0	3	42.134	77.6127	59.9941	17.7406
	SK24h	3	0	3	96.3589	100.15	98.1717	1.90087
	SK48h	3	0	3	20.3191	79.0788	53.1098	29.9679
	MDA24h	3	0	3	55.7844	79.0442	70.2909	12.6522
	MDA48h	3	0	3	28.1173	64.0156	46.4483	17.9613
	Lo24h	3	0	3	43.8409	71.1311	57.1917	13.6546
	Lo48h	3	0	3	8.81395	60.5492	33.1252	26.0077
	HEP24h	3	0	3	90.6483	93.9514	92.4044	1.66147
	HEP48h	3	0	3	82.0161	90.7498	86.2553	4.37244
	HT24h	3	0	3	90.4007	96.3784	93.2739	2.99551
	HT48h	3	0	3	88.0825	95.3502	91.8288	3.63903
	HUV24h	3	0	3	90.7212	101.909	97.3046	5.85046
	HUV48h	3	0	3	52.8057	91.271	75.6935	20.2478
	TPC	3	0	3	3.36	6.08	4.72	1.36
	TF	3	0	3	1.11	1.19	1.15	0.04
	DPPH	3	0	3	1.65	1.67	1.66	0.01
	ABTS	3	0	3	0.19	0.21	0.2	0.01
	FRAP	3	0	3	0.55	0.57	0.56	0.01
	Correlation matrix (Pearson (n)):
	Variables	PE24h	PE48h	SK24h	SK48h	MDA24h	MDA48h	Lo24h	Lo48h	HEP24h	HEP48h	HT24h	HT48h	HUV24h	HUV48h	TPC	TF	DPPH	ABTS	FRAP
	PE24h	1	0.954372	0.92473	0.993209	0.995978	0.961547	0.938554	0.913546	0.978904	0.933898	0.92793	0.966004	0.999843	0.999996	-0.950783	-0.950783	-0.950783	-0.950783	-0.950783
	PE48h	0.954372	1	0.996198	0.982633	0.923776	0.999687	0.998793	0.993322	0.995253	0.998055	0.996903	0.999129	0.959511	0.953484	-0.99993	-0.99993	-0.99993	-0.99993	-0.99993
	SK24h	0.92473	0.996198	1	0.962732	0.886906	0.993706	0.999275	0.999597	0.982991	0.999691	0.999964	0.991694	0.931325	0.9236	-0.997157	-0.997157	-0.997157	-0.997157	-0.997157
	SK48h	0.993209	0.982633	0.962732	1	0.97879	0.986969	0.972334	0.954663	0.996028	0.969153	0.964996	0.989522	0.995114	0.992861	-0.980376	-0.980376	-0.980376	-0.980376	-0.980376
	MDA24h	0.995978	0.923776	0.886906	0.97879	1	0.933071	0.903855	0.873428	0.95666	0.898106	0.890799	0.938955	0.994235	0.996238	-0.919196	-0.919196	-0.919196	-0.919196	-0.919196
	MDA48h	0.961547	0.999687	0.993706	0.986969	0.933071	1	0.997251	0.990124	0.997377	0.996182	0.994622	0.99986	0.96626	0.96073	-0.999322	-0.999322	-0.999322	-0.999322	-0.999322
	Lo24h	0.938554	0.998793	0.999275	0.972334	0.903855	0.997251	1	0.99779	0.989272	0.999912	0.999562	0.995873	0.944519	0.937529	-0.999303	-0.999303	-0.999303	-0.999303	-0.999303
	Lo48h	0.913546	0.993322	0.999597	0.954663	0.873428	0.990124	0.99779	1	0.977378	0.998583	0.999319	0.987641	0.920606	0.912339	-0.994614	-0.994614	-0.994614	-0.994614	-0.994614
	HEP24h	0.978904	0.995253	0.982991	0.996028	0.95666	0.997377	0.989272	0.977378	1	0.987249	0.984516	0.998448	0.982369	0.978296	-0.994036	-0.994036	-0.994036	-0.994036	-0.994036
	HEP48h	0.933898	0.998055	0.999691	0.969153	0.898106	0.996182	0.999912	0.998583	0.987249	1	0.999866	0.994583	0.940084	0.932837	-0.998721	-0.998721	-0.998721	-0.998721	-0.998721
	HT24h	0.92793	0.996903	0.999964	0.964996	0.890799	0.994622	0.999562	0.999319	0.984516	0.999866	1	0.992751	0.934386	0.926824	-0.997761	-0.997761	-0.997761	-0.997761	-0.997761
	HT48h	0.966004	0.999129	0.991694	0.989522	0.938955	0.99986	0.995873	0.987641	0.998448	0.994583	0.992751	1	0.970431	0.965235	-0.998567	-0.998567	-0.998567	-0.998567	-0.998567
	HUV24h	0.999843	0.959511	0.931325	0.995114	0.994235	0.96626	0.944519	0.920606	0.982369	0.940084	0.934386	0.970431	1	0.999786	-0.956122	-0.956122	-0.956122	-0.956122	-0.956122
	HUV48h	0.999996	0.953484	0.9236	0.992861	0.996238	0.96073	0.937529	0.912339	0.978296	0.932837	0.926824	0.965235	0.999786	1	-0.949863	-0.949863	-0.949863	-0.949863	-0.949863
	TPC	-0.950783	-0.99993	-0.997157	-0.980376	-0.919196	-0.999322	-0.999303	-0.994614	-0.994036	-0.998721	-0.997761	-0.998567	-0.956122	-0.949863	1	1	1	1	1
	TF	-0.950783	-0.99993	-0.997157	-0.980376	-0.919196	-0.999322	-0.999303	-0.994614	-0.994036	-0.998721	-0.997761	-0.998567	-0.956122	-0.949863	1	1	1	1	1
	DPPH	-0.950783	-0.99993	-0.997157	-0.980376	-0.919196	-0.999322	-0.999303	-0.994614	-0.994036	-0.998721	-0.997761	-0.998567	-0.956122	-0.949863	1	1	1	1	1
	ABTS	-0.950783	-0.99993	-0.997157	-0.980376	-0.919196	-0.999322	-0.999303	-0.994614	-0.994036	-0.998721	-0.997761	-0.998567	-0.956122	-0.949863	1	1	1	1	1
	FRAP	-0.950783	-0.99993	-0.997157	-0.980376	-0.919196	-0.999322	-0.999303	-0.994614	-0.994036	-0.998721	-0.997761	-0.998567	-0.956122	-0.949863	1	1	1	1	1
	Values in bold are different from 0 with a significance level alpha=0,05
	Bartlett's sphericity test:
	Chi-square (Observed value)	-Inf
	Chi-square (Critical value)	202.513
	DF	171
	alpha	0.05
	The Bartlett's sphericity test cannot be computed because of a multicolinearity between the selected variables. You can use the multicolinearity analysis tool to detect and remove the variables responsible for the problem.
	Test interpretation:
	H0: There is no correlation significantly different from 0 between the variables.
	Ha: At least one of the correlations between the variables is significantly different from 0.
	Kaiser-Meyer-Olkin measure of sampling adequacy:
	PE24h	0.516295
	PE48h	0.524452
	SK24h	0.510401
	SK48h	0.540055
	MDA24h	0.49949
	MDA48h	0.556832
	Lo24h	0.513318
	Lo48h	0.508284
	HEP24h	0.643634
	HEP48h	0.512205
	HT24h	0.511006
	HT48h	0.648814
	HUV24h	0.519416
	HUV48h	0.515772
	TPC	0.51952
	TF	0.51952
	DPPH	0.51952
	ABTS	0.51952
	FRAP	0.51952
	KMO	0.53025
	Principal Component Analysis:
	Eigenvalues:
		F1	F2
	Eigenvalue	18.5796	0.420426
	Variability (%)	97.7872	2.21277
	Cumulative %	97.7872	100
	Eigenvectors:
		F1	F2
	PE24h	0.225184	0.371012
	PE48h	0.231575	-0.0929395
	SK24h	0.229477	-0.226694
	SK48h	0.230148	0.194335
	MDA24h	0.219277	0.503649
	MDA48h	0.231853	-0.0543804
	Lo24h	0.230609	-0.168435
	Lo48h	0.228416	-0.269929
	HEP24h	0.231837	0.0573287
	HEP48h	0.230253	-0.188733
	HT24h	0.229758	-0.213724
	HT48h	0.231957	-0.0286026
	HUV24h	0.226137	0.344445
	HUV48h	0.225018	0.37544
	TPC	-0.231394	0.11109
	TF	-0.231394	0.11109
	DPPH	-0.231394	0.11109
	ABTS	-0.231394	0.11109
	FRAP	-0.231394	0.11109
	Factor loadings:
		F1	F2
	PE24h	0.970633	0.240565
	PE48h	0.998183	-0.0602622
	SK24h	0.989138	-0.146989
	SK48h	0.992029	0.126007
	MDA24h	0.945174	0.326568
	MDA48h	0.999378	-0.0352604
	Lo24h	0.994018	-0.109213
	Lo48h	0.984564	-0.175023
	HEP24h	0.999309	0.0371721
	HEP48h	0.992484	-0.122375
	HT24h	0.990351	-0.138579
	HT48h	0.999828	-0.018546
	HUV24h	0.974741	0.223339
	HUV48h	0.969917	0.243436
	TPC	-0.997402	0.0720308
	TF	-0.997402	0.0720308
	DPPH	-0.997402	0.0720308
	ABTS	-0.997402	0.0720308
	FRAP	-0.997402	0.0720308
	Correlations between variables and factors:
		F1	F2
	PE24h	0.970633	0.240565
	PE48h	0.998183	-0.0602622
	SK24h	0.989138	-0.146989
	SK48h	0.992029	0.126007
	MDA24h	0.945174	0.326568
	MDA48h	0.999378	-0.0352604
	Lo24h	0.994018	-0.109213
	Lo48h	0.984564	-0.175023
	HEP24h	0.999309	0.0371721
	HEP48h	0.992484	-0.122375
	HT24h	0.990351	-0.138579
	HT48h	0.999828	-0.018546
	HUV24h	0.974741	0.223339
	HUV48h	0.969917	0.243436
	TPC	-0.997402	0.0720308
	TF	-0.997402	0.0720308
	DPPH	-0.997402	0.0720308
	ABTS	-0.997402	0.0720308
	FRAP	-0.997402	0.0720308
	Contribution of the variables (%):
		F1	F2
	PE24h	5.07077	13.765
	PE48h	5.36271	0.863775
	SK24h	5.26597	5.139
	SK48h	5.2968	3.77659
	MDA24h	4.80826	25.3663
	MDA48h	5.37556	0.295723
	Lo24h	5.31806	2.83702
	Lo48h	5.21738	7.28618
	HEP24h	5.37482	0.328658
	HEP48h	5.30165	3.56201
	HT24h	5.27889	4.56777
	HT48h	5.3804	0.0818107
	HUV24h	5.11379	11.8642
	HUV48h	5.0633	14.0955
	TPC	5.35433	1.23409
	TF	5.35433	1.23409
	DPPH	5.35433	1.23409
	ABTS	5.35433	1.23409
	FRAP	5.35433	1.23409
	Squared cosines of the variables:
		F1	F2
	PE24h	0.942128	0.0578717
	PE48h	0.996368	0.00363153
	SK24h	0.978394	0.0216057
	SK48h	0.984122	0.0158778
	MDA24h	0.893354	0.106646
	MDA48h	0.998757	0.0012433
	Lo24h	0.988072	0.0119276
	Lo48h	0.969367	0.030633
	HEP24h	0.998618	0.00138176
	HEP48h	0.985024	0.0149756
	HT24h	0.980796	0.0192041
	HT48h	0.999656	0.000343953
	HUV24h	0.95012	0.0498802
	HUV48h	0.940739	0.0592611
	TPC	0.994812	0.00518844
	TF	0.994812	0.00518844
	DPPH	0.994812	0.00518844
	ABTS	0.994812	0.00518844
	FRAP	0.994812	0.00518844
	Values in bold correspond for each variable to the factor for which the squared cosine is the largest
	Factor scores:
		F1	F2
	100 µg/ml	5.04589	-0.514501
	200 µg/ml	0.439088	0.914598
	400 µg/ml	-5.48497	-0.400097
	Contribution of the observations (%):
		F1	F2
	100 µg/ml	45.6792	20.9875
	200 µg/ml	0.345896	66.3208
	400 µg/ml	53.975	12.6917
	Axes homogeneity index:
		Value
	F1	0.666667
	F2	0.333333
	Squared cosines of the observations:
		F1	F2
	100 µg/ml	0.98971	0.0102897
	200 µg/ml	0.187312	0.812688
	400 µg/ml	0.994707	0.0052927
	Values in bold correspond for each observation to the factor for which the squared cosine is the largest

## Sheet: XLSTAT_20231026_053232_1_HID3
5.04589	-0.514501
0.439088	0.914598
-5.48497	-0.400097

## Sheet: XLSTAT_20231026_053232_1_HID2
5.04589	-0.514501
0.439088	0.914598
-5.48497	-0.400097

## Sheet: XLSTAT_20231026_053232_1_HID1
1	-3.14159	-1	1.02068e-11	1	-3.14159	-0.898508	0.026378	1	-3.14159	-7.80187	0.292733	1	-3.14159	-8.88719	-0.328248
2	-3.129	-0.999921	-0.0125912	2	-3.12058	-0.897387	0.0122499	2	-3.12058	-7.80009	0.266526	2	-3.12058	-8.88633	-0.337115
3	-3.11641	-0.999683	-0.0251804	3	-3.09956	-0.894026	-0.0019473	3	-3.09956	-7.79478	0.24041	3	-3.09956	-8.88377	-0.345913
4	-3.10382	-0.999287	-0.0377657	4	-3.07855	-0.888426	-0.0162074	4	-3.07855	-7.78592	0.214398	4	-3.07855	-8.87951	-0.354638
5	-3.09123	-0.998732	-0.0503449	5	-3.05754	-0.880589	-0.0305242	5	-3.05754	-7.77352	0.1885	5	-3.05754	-8.87354	-0.363285
6	-3.07863	-0.998019	-0.0629162	6	-3.03652	-0.870519	-0.0448912	6	-3.03652	-7.75759	0.162728	6	-3.03652	-8.86587	-0.371852
7	-3.06604	-0.997148	-0.0754775	7	-3.01551	-0.85822	-0.0593021	7	-3.01551	-7.73813	0.137094	7	-3.01551	-8.8565	-0.380334
8	-3.05345	-0.996118	-0.0880268	8	-2.99449	-0.843697	-0.0737507	8	-2.99449	-7.71515	0.111609	8	-2.99449	-8.84544	-0.388727
9	-3.04086	-0.994931	-0.100562	9	-2.97348	-0.826958	-0.0882304	9	-2.97348	-7.68867	0.0862841	9	-2.97348	-8.83269	-0.397028
10	-3.02827	-0.993586	-0.113082	10	-2.95247	-0.808009	-0.102735	10	-2.95247	-7.65869	0.0611304	10	-2.95247	-8.81826	-0.405233
11	-3.01568	-0.992083	-0.125583	11	-2.93145	-0.786859	-0.117258	11	-2.93145	-7.62523	0.0361592	11	-2.93145	-8.80215	-0.413339
12	-3.00309	-0.990423	-0.138065	12	-2.91044	-0.763517	-0.131793	12	-2.91044	-7.5883	0.0113813	12	-2.91044	-8.78437	-0.421342
13	-2.99049	-0.988606	-0.150524	13	-2.88942	-0.737994	-0.146333	13	-2.88942	-7.54792	-0.0131921	13	-2.88942	-8.76493	-0.429238
14	-2.9779	-0.986633	-0.16296	14	-2.86841	-0.7103	-0.160873	14	-2.86841	-7.50411	-0.0375503	14	-2.86841	-8.74384	-0.437025
15	-2.96531	-0.984503	-0.17537	15	-2.8474	-0.680449	-0.175406	15	-2.8474	-7.45688	-0.0616826	15	-2.8474	-8.7211	-0.444697
16	-2.95272	-0.982216	-0.187752	16	-2.82638	-0.648452	-0.189924	16	-2.82638	-7.40626	-0.0855782	16	-2.82638	-8.69673	-0.452253
17	-2.94013	-0.979775	-0.200105	17	-2.80537	-0.614325	-0.204423	17	-2.80537	-7.35227	-0.109227	17	-2.80537	-8.67074	-0.459689
18	-2.92754	-0.977177	-0.212425	18	-2.78435	-0.578082	-0.218895	18	-2.78435	-7.29493	-0.132617	18	-2.78435	-8.64313	-0.467001
19	-2.91494	-0.974425	-0.224712	19	-2.76334	-0.53974	-0.233334	19	-2.76334	-7.23427	-0.15574	19	-2.76334	-8.61393	-0.474186
20	-2.90235	-0.971518	-0.236964	20	-2.74233	-0.499315	-0.247734	20	-2.74233	-7.17032	-0.178585	20	-2.74233	-8.58314	-0.481242
21	-2.88976	-0.968458	-0.249178	21	-2.72131	-0.456825	-0.262089	21	-2.72131	-7.10309	-0.201141	21	-2.72131	-8.55078	-0.488164
22	-2.87717	-0.965244	-0.261352	22	-2.7003	-0.412289	-0.276391	22	-2.7003	-7.03264	-0.223399	22	-2.7003	-8.51686	-0.49495
23	-2.86458	-0.961876	-0.273485	23	-2.67928	-0.365726	-0.290635	23	-2.67928	-6.95897	-0.245349	23	-2.67928	-8.4814	-0.501598
24	-2.85199	-0.958357	-0.285574	24	-2.65827	-0.317158	-0.304815	24	-2.65827	-6.88213	-0.266981	24	-2.65827	-8.4444	-0.508103
25	-2.8394	-0.954685	-0.297619	25	-2.63726	-0.266605	-0.318923	25	-2.63726	-6.80215	-0.288286	25	-2.63726	-8.4059	-0.514463
26	-2.8268	-0.950862	-0.309616	26	-2.61624	-0.21409	-0.332955	26	-2.61624	-6.71907	-0.309255	26	-2.61624	-8.3659	-0.520676
27	-2.81421	-0.946888	-0.321564	27	-2.59523	-0.159636	-0.346903	27	-2.59523	-6.63292	-0.329877	27	-2.59523	-8.32443	-0.526738
28	-2.80162	-0.942764	-0.333461	28	-2.57421	-0.103268	-0.360762	28	-2.57421	-6.54374	-0.350144	28	-2.57421	-8.2815	-0.532647
29	-2.78903	-0.938491	-0.345305	29	-2.5532	-0.045009	-0.374526	29	-2.5532	-6.45157	-0.370048	29	-2.5532	-8.23712	-0.538401
30	-2.77644	-0.934068	-0.357094	30	-2.53219	0.0151139	-0.388187	30	-2.53219	-6.35646	-0.389578	30	-2.53219	-8.19133	-0.543996
31	-2.76385	-0.929498	-0.368827	31	-2.51117	0.0770745	-0.401742	31	-2.51117	-6.25843	-0.408727	31	-2.51117	-8.14414	-0.54943
32	-2.75125	-0.92478	-0.380501	32	-2.49016	0.140845	-0.415182	32	-2.49016	-6.15754	-0.427486	32	-2.49016	-8.09557	-0.554701
33	-2.73866	-0.919916	-0.392115	33	-2.46914	0.206399	-0.428503	33	-2.46914	-6.05383	-0.445847	33	-2.46914	-8.04564	-0.559807
34	-2.72607	-0.914906	-0.403667	34	-2.44813	0.273705	-0.441699	34	-2.44813	-5.94735	-0.463802	34	-2.44813	-7.99438	-0.564745
35	-2.71348	-0.909751	-0.415155	35	-2.42712	0.342735	-0.454763	35	-2.42712	-5.83814	-0.481342	35	-2.42712	-7.9418	-0.569513
36	-2.70089	-0.904451	-0.426577	36	-2.4061	0.413458	-0.46769	36	-2.4061	-5.72625	-0.49846	36	-2.4061	-7.88793	-0.574109
37	-2.6883	-0.899009	-0.437931	37	-2.38509	0.485842	-0.480475	37	-2.38509	-5.61173	-0.515149	37	-2.38509	-7.8328	-0.578532
38	-2.67571	-0.893423	-0.449216	38	-2.36407	0.559857	-0.493111	38	-2.36407	-5.49463	-0.531401	38	-2.36407	-7.77643	-0.582778
39	-2.66311	-0.887696	-0.46043	39	-2.34306	0.635469	-0.505593	39	-2.34306	-5.37501	-0.547209	39	-2.34306	-7.71884	-0.586846
40	-2.65052	-0.881829	-0.47157	40	-2.32205	0.712644	-0.517915	40	-2.32205	-5.25291	-0.562566	40	-2.32205	-7.66006	-0.590735
41	-2.63793	-0.875821	-0.482636	41	-2.30103	0.791349	-0.530073	41	-2.30103	-5.1284	-0.577465	41	-2.30103	-7.60012	-0.594442
42	-2.62534	-0.869675	-0.493626	42	-2.28002	0.871549	-0.54206	42	-2.28002	-5.00152	-0.5919	42	-2.28002	-7.53903	-0.597966
43	-2.61275	-0.86339	-0.504537	43	-2.259	0.953209	-0.553872	43	-2.259	-4.87232	-0.605864	43	-2.259	-7.47684	-0.601306
44	-2.60016	-0.856969	-0.515368	44	-2.23799	1.03629	-0.565503	44	-2.23799	-4.74088	-0.619351	44	-2.23799	-7.41356	-0.604459
45	-2.58756	-0.850412	-0.526117	45	-2.21698	1.12076	-0.576948	45	-2.21698	-4.60724	-0.632355	45	-2.21698	-7.34922	-0.607426
46	-2.57497	-0.84372	-0.536783	46	-2.19596	1.20658	-0.588202	46	-2.19596	-4.47147	-0.644871	46	-2.19596	-7.28386	-0.610203
47	-2.56238	-0.836895	-0.547364	47	-2.17495	1.29371	-0.59926	47	-2.17495	-4.33363	-0.656892	47	-2.17495	-7.21749	-0.61279
48	-2.54979	-0.829936	-0.557858	48	-2.15393	1.38212	-0.610118	48	-2.15393	-4.19376	-0.668414	48	-2.15393	-7.15016	-0.615187
49	-2.5372	-0.822846	-0.568264	49	-2.13292	1.47175	-0.620769	49	-2.13292	-4.05195	-0.679431	49	-2.13292	-7.08189	-0.617391
50	-2.52461	-0.815626	-0.57858	50	-2.11191	1.56259	-0.63121	50	-2.11191	-3.90825	-0.689939	50	-2.11191	-7.01271	-0.619402
51	-2.51201	-0.808276	-0.588803	51	-2.09089	1.65457	-0.641437	51	-2.09089	-3.76272	-0.699933	51	-2.09089	-6.94265	-0.621219
52	-2.49942	-0.800798	-0.598934	52	-2.06988	1.74767	-0.651444	52	-2.06988	-3.61543	-0.709408	52	-2.06988	-6.87174	-0.622841
53	-2.48683	-0.793194	-0.60897	53	-2.04886	1.84185	-0.661226	53	-2.04886	-3.46644	-0.718361	53	-2.04886	-6.80001	-0.624268
54	-2.47424	-0.785463	-0.618909	54	-2.02785	1.93705	-0.670781	54	-2.02785	-3.31582	-0.726787	54	-2.02785	-6.7275	-0.625498
55	-2.46165	-0.777608	-0.628749	55	-2.00684	2.03325	-0.680103	55	-2.00684	-3.16363	-0.734682	55	-2.00684	-6.65423	-0.626532
56	-2.44906	-0.76963	-0.638491	56	-1.98582	2.13039	-0.689189	56	-1.98582	-3.00995	-0.742044	56	-1.98582	-6.58025	-0.627369
57	-2.43647	-0.761529	-0.648131	57	-1.96481	2.22843	-0.698034	57	-1.96481	-2.85484	-0.748869	57	-1.96481	-6.50557	-0.628008
58	-2.42387	-0.753308	-0.657668	58	-1.94379	2.32733	-0.706635	58	-1.94379	-2.69837	-0.755154	58	-1.94379	-6.43024	-0.628449
59	-2.41128	-0.744968	-0.667101	59	-1.92278	2.42705	-0.714988	59	-1.92278	-2.5406	-0.760896	59	-1.92278	-6.35429	-0.628692
60	-2.39869	-0.736509	-0.676428	60	-1.90177	2.52755	-0.723088	60	-1.90177	-2.38161	-0.766092	60	-1.90177	-6.27775	-0.628737
61	-2.3861	-0.727933	-0.685648	61	-1.88075	2.62877	-0.730933	61	-1.88075	-2.22147	-0.770741	61	-1.88075	-6.20066	-0.628584
62	-2.37351	-0.719243	-0.694759	62	-1.85974	2.73067	-0.738519	62	-1.85974	-2.06025	-0.77484	62	-1.85974	-6.12304	-0.628232
63	-2.36092	-0.710438	-0.70376	63	-1.83872	2.83322	-0.745843	63	-1.83872	-1.89802	-0.778387	63	-1.83872	-6.04494	-0.627683
64	-2.34832	-0.70152	-0.71265	64	-1.81771	2.93636	-0.752901	64	-1.81771	-1.73485	-0.781382	64	-1.81771	-5.96639	-0.626936
65	-2.33573	-0.692491	-0.721426	65	-1.7967	3.04004	-0.75969	65	-1.7967	-1.57081	-0.783821	65	-1.7967	-5.88741	-0.625992
66	-2.32314	-0.683353	-0.730088	66	-1.77568	3.14423	-0.766208	66	-1.77568	-1.40598	-0.785706	66	-1.77568	-5.80806	-0.624851
67	-2.31055	-0.674106	-0.738635	67	-1.75467	3.24887	-0.772451	67	-1.75467	-1.24043	-0.787034	67	-1.75467	-5.72836	-0.623513
68	-2.29796	-0.664752	-0.747064	68	-1.73365	3.35392	-0.778417	68	-1.73365	-1.07423	-0.787805	68	-1.73365	-5.64835	-0.62198
69	-2.28537	-0.655293	-0.755375	69	-1.71264	3.45934	-0.784102	69	-1.71264	-0.907456	-0.788019	69	-1.71264	-5.56806	-0.620251
70	-2.27278	-0.64573	-0.763566	70	-1.69163	3.56507	-0.789506	70	-1.69163	-0.740179	-0.787675	70	-1.69163	-5.48753	-0.618328
71	-2.26018	-0.636065	-0.771636	71	-1.67061	3.67107	-0.794624	71	-1.67061	-0.572475	-0.786774	71	-1.67061	-5.40679	-0.616211
72	-2.24759	-0.626298	-0.779583	72	-1.6496	3.7773	-0.799456	72	-1.6496	-0.404418	-0.785316	72	-1.6496	-5.32588	-0.613902
73	-2.235	-0.616433	-0.787407	73	-1.62858	3.8837	-0.803998	73	-1.62858	-0.236082	-0.783303	73	-1.62858	-5.24484	-0.611401
74	-2.22241	-0.60647	-0.795107	74	-1.60757	3.99024	-0.808249	74	-1.60757	-0.0675407	-0.780734	74	-1.60757	-5.1637	-0.60871
75	-2.20982	-0.59641	-0.80268	75	-1.58656	4.09685	-0.812206	75	-1.58656	0.101131	-0.77761	75	-1.58656	-5.0825	-0.605829
76	-2.19723	-0.586256	-0.810126	76	-1.56554	4.2035	-0.815869	76	-1.56554	0.269858	-0.773934	76	-1.56554	-5.00127	-0.602761
77	-2.18463	-0.576009	-0.817443	77	-1.54453	4.31014	-0.819236	77	-1.54453	0.438567	-0.769707	77	-1.54453	-4.92005	-0.599505
78	-2.17204	-0.565671	-0.824631	78	-1.52351	4.41672	-0.822304	78	-1.52351	0.607182	-0.76493	78	-1.52351	-4.83888	-0.596065
79	-2.15945	-0.555243	-0.831688	79	-1.5025	4.52319	-0.825073	79	-1.5025	0.775631	-0.759607	79	-1.5025	-4.75778	-0.59244
80	-2.14686	-0.544727	-0.838613	80	-1.48149	4.62951	-0.827541	80	-1.48149	0.943837	-0.753738	80	-1.48149	-4.6768	-0.588634
81	-2.13427	-0.534125	-0.845406	81	-1.46047	4.73563	-0.829708	81	-1.46047	1.11173	-0.747327	81	-1.46047	-4.59598	-0.584647
82	-2.12168	-0.523438	-0.852064	82	-1.43946	4.8415	-0.831573	82	-1.43946	1.27923	-0.740377	82	-1.43946	-4.51534	-0.580481
83	-2.10909	-0.512668	-0.858587	83	-1.41844	4.94708	-0.833133	83	-1.41844	1.44626	-0.732891	83	-1.41844	-4.43493	-0.576139
84	-2.09649	-0.501816	-0.864974	84	-1.39743	5.05233	-0.83439	84	-1.39743	1.61276	-0.724871	84	-1.39743	-4.35477	-0.571621
85	-2.0839	-0.490885	-0.871224	85	-1.37642	5.15718	-0.835342	85	-1.37642	1.77864	-0.716322	85	-1.37642	-4.27491	-0.566931
86	-2.07131	-0.479877	-0.877336	86	-1.3554	5.2616	-0.835989	86	-1.3554	1.94384	-0.707247	86	-1.3554	-4.19538	-0.56207
87	-2.05872	-0.468792	-0.883309	87	-1.33439	5.36554	-0.83633	87	-1.33439	2.10829	-0.697651	87	-1.33439	-4.11621	-0.55704
88	-2.04613	-0.457633	-0.889141	88	-1.31337	5.46896	-0.836366	88	-1.31337	2.2719	-0.687537	88	-1.31337	-4.03744	-0.551844
89	-2.03354	-0.446401	-0.894833	89	-1.29236	5.5718	-0.836097	89	-1.29236	2.43461	-0.67691	89	-1.29236	-3.95911	-0.546483
90	-2.02094	-0.435099	-0.900383	90	-1.27135	5.67403	-0.835522	90	-1.27135	2.59634	-0.665775	90	-1.27135	-3.88125	-0.540961
91	-2.00835	-0.423727	-0.90579	91	-1.25033	5.7756	-0.834642	91	-1.25033	2.75703	-0.654136	91	-1.25033	-3.80389	-0.535279
92	-1.99576	-0.412289	-0.911053	92	-1.22932	5.87647	-0.833457	92	-1.22932	2.91661	-0.641999	92	-1.22932	-3.72707	-0.52944
93	-1.98317	-0.400785	-0.916172	93	-1.2083	5.97658	-0.831968	93	-1.2083	3.07499	-0.629369	93	-1.2083	-3.65082	-0.523447
94	-1.97058	-0.389217	-0.921146	94	-1.18729	6.0759	-0.830175	94	-1.18729	3.23212	-0.616252	94	-1.18729	-3.57517	-0.517302
95	-1.95799	-0.377588	-0.925974	95	-1.16628	6.17438	-0.828079	95	-1.16628	3.38792	-0.602653	95	-1.16628	-3.50017	-0.511009
96	-1.9454	-0.365899	-0.930655	96	-1.14526	6.27197	-0.825682	96	-1.14526	3.54232	-0.588579	96	-1.14526	-3.42583	-0.504569
97	-1.9328	-0.354152	-0.935188	97	-1.12425	6.36864	-0.822983	97	-1.12425	3.69527	-0.574036	97	-1.12425	-3.3522	-0.497986
98	-1.92021	-0.342349	-0.939573	98	-1.10323	6.46435	-0.819985	98	-1.10323	3.84668	-0.559029	98	-1.10323	-3.27931	-0.491262
99	-1.90762	-0.330491	-0.943809	99	-1.08222	6.55904	-0.816689	99	-1.08222	3.99649	-0.543567	99	-1.08222	-3.20719	-0.484401
100	-1.89503	-0.318581	-0.947896	100	-1.06121	6.65269	-0.813096	100	-1.06121	4.14464	-0.527655	100	-1.06121	-3.13587	-0.477406
101	-1.88244	-0.306621	-0.951832	101	-1.04019	6.74523	-0.809207	101	-1.04019	4.29106	-0.5113	101	-1.04019	-3.06538	-0.470279
102	-1.86985	-0.294612	-0.955617	102	-1.01918	6.83665	-0.805025	102	-1.01918	4.43568	-0.494511	102	-1.01918	-2.99575	-0.463024
103	-1.85725	-0.282556	-0.959251	103	-0.998165	6.92689	-0.800552	103	-0.998165	4.57845	-0.477293	103	-0.998165	-2.92702	-0.455644
104	-1.84466	-0.270456	-0.962732	104	-0.977151	7.01592	-0.795788	104	-0.977151	4.71929	-0.459655	104	-0.977151	-2.85921	-0.448142
105	-1.83207	-0.258312	-0.966061	105	-0.956137	7.10369	-0.790737	105	-0.956137	4.85815	-0.441605	105	-0.956137	-2.79236	-0.440522
106	-1.81948	-0.246128	-0.969237	106	-0.935123	7.19017	-0.785401	106	-0.935123	4.99497	-0.423151	106	-0.935123	-2.7265	-0.432787
107	-1.80689	-0.233904	-0.97226	107	-0.914109	7.27532	-0.779781	107	-0.914109	5.12968	-0.4043	107	-0.914109	-2.66164	-0.424941
108	-1.7943	-0.221644	-0.975128	108	-0.893095	7.3591	-0.773881	108	-0.893095	5.26223	-0.385062	108	-0.893095	-2.59783	-0.416986
109	-1.7817	-0.209348	-0.977841	109	-0.872081	7.44147	-0.767703	109	-0.872081	5.39256	-0.365444	109	-0.872081	-2.53509	-0.408926
110	-1.76911	-0.19702	-0.9804	110	-0.851067	7.52241	-0.76125	110	-0.851067	5.5206	-0.345455	110	-0.851067	-2.47345	-0.400765
111	-1.75652	-0.18466	-0.982803	111	-0.830053	7.60187	-0.754524	111	-0.830053	5.64631	-0.325104	111	-0.830053	-2.41293	-0.392507
112	-1.74393	-0.17227	-0.98505	112	-0.809039	7.67981	-0.747529	112	-0.809039	5.76962	-0.3044	112	-0.809039	-2.35356	-0.384155
113	-1.73134	-0.159854	-0.987141	113	-0.788025	7.75621	-0.740268	113	-0.788025	5.89049	-0.283353	113	-0.788025	-2.29538	-0.375713
114	-1.71875	-0.147412	-0.989075	114	-0.767011	7.83102	-0.732743	114	-0.767011	6.00885	-0.261971	114	-0.767011	-2.23839	-0.367185
115	-1.70616	-0.134946	-0.990853	115	-0.745997	7.90423	-0.724959	115	-0.745997	6.12467	-0.240264	115	-0.745997	-2.18264	-0.358573
116	-1.69356	-0.122459	-0.992474	116	-0.724983	7.97579	-0.716918	116	-0.724983	6.23787	-0.218241	116	-0.724983	-2.12813	-0.349883
117	-1.68097	-0.109953	-0.993937	117	-0.703969	8.04567	-0.708625	117	-0.703969	6.34843	-0.195912	117	-0.703969	-2.07491	-0.341118
118	-1.66838	-0.0974297	-0.995242	118	-0.682955	8.11384	-0.700082	118	-0.682955	6.45628	-0.173288	118	-0.682955	-2.02299	-0.332282
119	-1.65579	-0.0848907	-0.99639	119	-0.661941	8.18027	-0.691294	119	-0.661941	6.56138	-0.150378	119	-0.661941	-1.97239	-0.323379
120	-1.6432	-0.0723382	-0.99738	120	-0.640927	8.24494	-0.682265	120	-0.640927	6.66369	-0.127192	120	-0.640927	-1.92314	-0.314412
121	-1.63061	-0.0597742	-0.998212	121	-0.619913	8.30781	-0.672998	121	-0.619913	6.76315	-0.10374	121	-0.619913	-1.87525	-0.305386
122	-1.61801	-0.0472008	-0.998885	122	-0.598899	8.36885	-0.663498	122	-0.598899	6.85973	-0.0800331	122	-0.598899	-1.82876	-0.296304
123	-1.60542	-0.0346199	-0.999401	123	-0.577885	8.42805	-0.653768	123	-0.577885	6.95338	-0.0560814	123	-0.577885	-1.78367	-0.287171
124	-1.59283	-0.0220334	-0.999757	124	-0.556871	8.48536	-0.643814	124	-0.556871	7.04406	-0.0318956	124	-0.556871	-1.74002	-0.277991
125	-1.58024	-0.00944353	-0.999955	125	-0.535857	8.54078	-0.633639	125	-0.535857	7.13173	-0.00748626	125	-0.535857	-1.69781	-0.268767
126	-1.56765	0.00314788	-0.999995	126	-0.514843	8.59426	-0.623248	126	-0.514843	7.21635	0.0171358	126	-0.514843	-1.65707	-0.259505
127	-1.55506	0.0157388	-0.999876	127	-0.493829	8.6458	-0.612645	127	-0.493829	7.29788	0.0419597	127	-0.493829	-1.61782	-0.250207
128	-1.54247	0.0283272	-0.999599	128	-0.472815	8.69536	-0.601836	128	-0.472815	7.3763	0.0669744	128	-0.472815	-1.58007	-0.240878
129	-1.52987	0.0409111	-0.999163	129	-0.451801	8.74293	-0.590825	129	-0.451801	7.45155	0.092169	129	-0.451801	-1.54384	-0.231522
130	-1.51728	0.0534886	-0.998568	130	-0.430787	8.78848	-0.579616	130	-0.430787	7.52362	0.117532	130	-0.430787	-1.50915	-0.222144
131	-1.50469	0.0660575	-0.997816	131	-0.409773	8.832	-0.568216	131	-0.409773	7.59246	0.143053	131	-0.409773	-1.476	-0.212747
132	-1.4921	0.078616	-0.996905	132	-0.388759	8.87346	-0.556628	132	-0.388759	7.65805	0.16872	132	-0.388759	-1.44443	-0.203335
133	-1.47951	0.091162	-0.995836	133	-0.367745	8.91285	-0.544859	133	-0.367745	7.72037	0.194522	133	-0.367745	-1.41443	-0.193913
134	-1.46692	0.103694	-0.994609	134	-0.346731	8.95014	-0.532912	134	-0.346731	7.77937	0.220448	134	-0.346731	-1.38602	-0.184485
135	-1.45432	0.116209	-0.993225	135	-0.325717	8.98533	-0.520794	135	-0.325717	7.83504	0.246485	135	-0.325717	-1.35922	-0.175055
136	-1.44173	0.128705	-0.991683	136	-0.304703	9.01839	-0.50851	136	-0.304703	7.88735	0.272623	136	-0.304703	-1.33404	-0.165627
137	-1.42914	0.141182	-0.989984	137	-0.283689	9.04932	-0.496065	137	-0.283689	7.93627	0.29885	137	-0.283689	-1.31049	-0.156206
138	-1.41655	0.153636	-0.988128	138	-0.262675	9.07809	-0.483465	138	-0.262675	7.9818	0.325155	138	-0.262675	-1.28857	-0.146795
139	-1.40396	0.166065	-0.986115	139	-0.241661	9.1047	-0.470715	139	-0.241661	8.02389	0.351525	139	-0.241661	-1.2683	-0.137399
140	-1.39137	0.178468	-0.983946	140	-0.220647	9.12913	-0.45782	140	-0.220647	8.06255	0.37795	140	-0.220647	-1.24969	-0.128021
141	-1.37878	0.190843	-0.981621	141	-0.199633	9.15138	-0.444788	141	-0.199633	8.09775	0.404417	141	-0.199633	-1.23275	-0.118666
142	-1.36618	0.203188	-0.97914	142	-0.178619	9.17143	-0.431623	142	-0.178619	8.12947	0.430915	142	-0.178619	-1.21748	-0.109339
143	-1.35359	0.2155	-0.976504	143	-0.157605	9.18928	-0.418331	143	-0.157605	8.1577	0.457432	143	-0.157605	-1.20389	-0.100043
144	-1.341	0.227779	-0.973713	144	-0.136591	9.20491	-0.404918	144	-0.136591	8.18243	0.483957	144	-0.136591	-1.19198	-0.0907817
145	-1.32841	0.240021	-0.970768	145	-0.115577	9.21832	-0.39139	145	-0.115577	8.20365	0.510477	145	-0.115577	-1.18177	-0.0815601
146	-1.31582	0.252225	-0.967669	146	-0.094563	9.22951	-0.377753	146	-0.094563	8.22134	0.536981	146	-0.094563	-1.17325	-0.0723819
147	-1.30323	0.264389	-0.964416	147	-0.073549	9.23846	-0.364013	147	-0.073549	8.23551	0.563458	147	-0.073549	-1.16643	-0.0632513
148	-1.29063	0.276511	-0.961011	148	-0.052535	9.24518	-0.350176	148	-0.052535	8.24614	0.589895	148	-0.052535	-1.16131	-0.0541722
149	-1.27804	0.28859	-0.957453	149	-0.031521	9.24966	-0.336248	149	-0.031521	8.25323	0.616281	149	-0.031521	-1.1579	-0.0451487
150	-1.26545	0.300622	-0.953743	150	-0.010507	9.2519	-0.322235	150	-0.010507	8.25677	0.642604	150	-0.010507	-1.15619	-0.0361847
151	-1.25286	0.312607	-0.949882	151	0.010507	9.2519	-0.308144	151	0.010507	8.25677	0.668853	151	0.010507	-1.15619	-0.0272842
152	-1.24027	0.324543	-0.945871	152	0.031521	9.24966	-0.293981	152	0.031521	8.25323	0.695016	152	0.031521	-1.1579	-0.0184512
153	-1.22768	0.336427	-0.94171	153	0.052535	9.24518	-0.279751	153	0.052535	8.24614	0.721082	153	0.052535	-1.16131	-0.00968943
154	-1.21508	0.348257	-0.937399	154	0.073549	9.23846	-0.265462	154	0.073549	8.23551	0.747038	154	0.073549	-1.16643	-0.0010029
155	-1.20249	0.360033	-0.93294	155	0.094563	9.22951	-0.25112	155	0.094563	8.22134	0.772874	155	0.094563	-1.17325	0.00760459
156	-1.1899	0.371751	-0.928332	156	0.115577	9.21832	-0.23673	156	0.115577	8.20365	0.798578	156	0.115577	-1.18177	0.0161293
157	-1.17731	0.38341	-0.923578	157	0.136591	9.20491	-0.222299	157	0.136591	8.18243	0.824139	157	0.136591	-1.19198	0.0245673
158	-1.16472	0.395009	-0.918677	158	0.157605	9.18928	-0.207834	158	0.157605	8.1577	0.849546	158	0.157605	-1.20389	0.0329151
159	-1.15213	0.406545	-0.913631	159	0.178619	9.17143	-0.193341	159	0.178619	8.12947	0.874787	159	0.178619	-1.21748	0.0411688
160	-1.13954	0.418016	-0.908439	160	0.199633	9.15138	-0.178827	160	0.199633	8.09775	0.89985	160	0.199633	-1.23275	0.0493248
161	-1.12694	0.429422	-0.903104	161	0.220647	9.12913	-0.164297	161	0.220647	8.06255	0.924726	161	0.220647	-1.24969	0.0573797
162	-1.11435	0.440759	-0.897626	162	0.241661	9.1047	-0.149758	162	0.241661	8.02389	0.949403	162	0.241661	-1.2683	0.0653297
163	-1.10176	0.452026	-0.892005	163	0.262675	9.07809	-0.135218	163	0.262675	7.9818	0.973871	163	0.262675	-1.28857	0.0731713
164	-1.08917	0.463222	-0.886242	164	0.283689	9.04932	-0.120681	164	0.283689	7.93627	0.998117	164	0.283689	-1.31049	0.0809012
165	-1.07658	0.474344	-0.88034	165	0.304703	9.01839	-0.106154	165	0.304703	7.88735	1.02213	165	0.304703	-1.33404	0.0885159
166	-1.06399	0.485391	-0.874297	166	0.325717	8.98533	-0.0916449	166	0.325717	7.83504	1.04591	166	0.325717	-1.35922	0.096012
167	-1.05139	0.496361	-0.868116	167	0.346731	8.95014	-0.0771587	167	0.346731	7.77937	1.06943	167	0.346731	-1.38602	0.103386
168	-1.0388	0.507252	-0.861798	168	0.367745	8.91285	-0.0627023	168	0.367745	7.72037	1.09268	168	0.367745	-1.41443	0.110635
169	-1.02621	0.518063	-0.855343	169	0.388759	8.87346	-0.0482819	169	0.388759	7.65805	1.11567	169	0.388759	-1.44443	0.117756
170	-1.01362	0.528792	-0.848752	170	0.409773	8.832	-0.0339039	170	0.409773	7.59246	1.13837	170	0.409773	-1.476	0.124745
171	-1.00103	0.539437	-0.842026	171	0.430787	8.78848	-0.0195748	171	0.430787	7.52362	1.16078	171	0.430787	-1.50915	0.1316
172	-0.988437	0.549996	-0.835167	172	0.451801	8.74293	-0.00530075	172	0.451801	7.45155	1.18289	172	0.451801	-1.54384	0.138317
173	-0.975845	0.560468	-0.828176	173	0.472815	8.69536	0.00891184	173	0.472815	7.3763	1.20468	173	0.472815	-1.58007	0.144894
174	-0.963254	0.570851	-0.821053	174	0.493829	8.6458	0.0230567	174	0.493829	7.29788	1.22615	174	0.493829	-1.61782	0.151327
175	-0.950662	0.581144	-0.813801	175	0.514843	8.59426	0.0371277	175	0.514843	7.21635	1.24729	175	0.514843	-1.65707	0.157614
176	-0.938071	0.591345	-0.806419	176	0.535857	8.54078	0.0511185	176	0.535857	7.13173	1.26808	176	0.535857	-1.69781	0.163752
177	-0.925479	0.601452	-0.798909	177	0.556871	8.48536	0.0650229	177	0.556871	7.04406	1.28853	177	0.556871	-1.74002	0.169738
178	-0.912888	0.611463	-0.791273	178	0.577885	8.42805	0.0788349	178	0.577885	6.95338	1.30861	178	0.577885	-1.78367	0.175569
179	-0.900296	0.621378	-0.783511	179	0.598899	8.36885	0.0925483	179	0.598899	6.85973	1.32833	179	0.598899	-1.82876	0.181244
180	-0.887705	0.631194	-0.775625	180	0.619913	8.30781	0.106157	180	0.619913	6.76315	1.34767	180	0.619913	-1.87525	0.186759
181	-0.875113	0.64091	-0.767616	181	0.640927	8.24494	0.119655	181	0.640927	6.66369	1.36663	181	0.640927	-1.92314	0.192112
182	-0.862521	0.650525	-0.759485	182	0.661941	8.18027	0.133037	182	0.661941	6.56138	1.38519	182	0.661941	-1.97239	0.197301
183	-0.84993	0.660036	-0.751234	183	0.682955	8.11384	0.146296	183	0.682955	6.45628	1.40335	183	0.682955	-2.02299	0.202323
184	-0.837338	0.669442	-0.742864	184	0.703969	8.04567	0.159426	184	0.703969	6.34843	1.4211	184	0.703969	-2.07491	0.207176
185	-0.824747	0.678743	-0.734376	185	0.724983	7.97579	0.172423	185	0.724983	6.23787	1.43843	185	0.724983	-2.12813	0.211859
186	-0.812155	0.687936	-0.725772	186	0.745997	7.90423	0.185279	186	0.745997	6.12466	1.45533	186	0.745997	-2.18264	0.216368
187	-0.799564	0.69702	-0.717052	187	0.767011	7.83102	0.19799	187	0.767011	6.00885	1.4718	187	0.767011	-2.23839	0.220703
188	-0.786972	0.705993	-0.708219	188	0.788025	7.75621	0.21055	188	0.788025	5.89049	1.48783	188	0.788025	-2.29538	0.22486
189	-0.774381	0.714854	-0.699273	189	0.809039	7.67981	0.222953	189	0.809039	5.76962	1.50342	189	0.809039	-2.35356	0.228839
190	-0.761789	0.723602	-0.690217	190	0.830053	7.60187	0.235194	190	0.830053	5.64631	1.51855	190	0.830053	-2.41293	0.232637
191	-0.749197	0.732236	-0.681051	191	0.851067	7.52241	0.247267	191	0.851067	5.5206	1.53321	191	0.851067	-2.47345	0.236253
192	-0.736606	0.740753	-0.671778	192	0.872081	7.44147	0.259167	192	0.872081	5.39256	1.54741	192	0.872081	-2.53509	0.239685
193	-0.724014	0.749153	-0.662397	193	0.893095	7.3591	0.270889	193	0.893095	5.26223	1.56114	193	0.893095	-2.59783	0.242932
194	-0.711423	0.757434	-0.652912	194	0.914109	7.27532	0.282428	194	0.914109	5.12968	1.57439	194	0.914109	-2.66164	0.245992
195	-0.698831	0.765595	-0.643323	195	0.935123	7.19017	0.293778	195	0.935123	4.99497	1.58715	195	0.935123	-2.7265	0.248864
196	-0.68624	0.773634	-0.633633	196	0.956137	7.10369	0.304935	196	0.956137	4.85815	1.59942	196	0.956137	-2.79236	0.251546
197	-0.673648	0.781551	-0.623841	197	0.977151	7.01592	0.315893	197	0.977151	4.71929	1.61119	197	0.977151	-2.85921	0.254038
198	-0.661057	0.789344	-0.613951	198	0.998165	6.92689	0.326648	198	0.998165	4.57845	1.62246	198	0.998165	-2.92702	0.256339
199	-0.648465	0.797012	-0.603964	199	1.01918	6.83665	0.337195	199	1.01918	4.43568	1.63322	199	1.01918	-2.99575	0.258446
200	-0.635873	0.804553	-0.59388	200	1.04019	6.74523	0.347529	200	1.04019	4.29106	1.64347	200	1.04019	-3.06538	0.260361
201	-0.623282	0.811967	-0.583703	201	1.06121	6.65269	0.357646	201	1.06121	4.14464	1.65321	201	1.06121	-3.13587	0.26208
202	-0.61069	0.819252	-0.573433	202	1.08222	6.55904	0.367542	202	1.08222	3.99649	1.66242	202	1.08222	-3.20719	0.263605
203	-0.598099	0.826408	-0.563072	203	1.10323	6.46435	0.377211	203	1.10323	3.84668	1.67111	203	1.10323	-3.27931	0.264933
204	-0.585507	0.833432	-0.552622	204	1.12425	6.36864	0.38665	204	1.12425	3.69527	1.67927	204	1.12425	-3.3522	0.266066
205	-0.572916	0.840324	-0.542084	205	1.14526	6.27197	0.395855	205	1.14526	3.54232	1.6869	205	1.14526	-3.42583	0.267001
206	-0.560324	0.847083	-0.531461	206	1.16628	6.17438	0.404821	206	1.16628	3.38792	1.694	206	1.16628	-3.50017	0.267738
207	-0.547733	0.853707	-0.520753	207	1.18729	6.0759	0.413544	207	1.18729	3.23212	1.70055	207	1.18729	-3.57517	0.268279
208	-0.535141	0.860197	-0.509962	208	1.2083	5.97658	0.422021	208	1.2083	3.07499	1.70656	208	1.2083	-3.65082	0.268621
209	-0.522549	0.86655	-0.499091	209	1.22932	5.87647	0.430248	209	1.22932	2.91661	1.71203	209	1.22932	-3.72707	0.268765
210	-0.509958	0.872765	-0.488141	210	1.25033	5.7756	0.438221	210	1.25033	2.75703	1.71696	210	1.25033	-3.80389	0.268711
211	-0.497366	0.878842	-0.477113	211	1.27135	5.67403	0.445937	211	1.27135	2.59634	1.72133	211	1.27135	-3.88125	0.268458
212	-0.484775	0.88478	-0.466009	212	1.29236	5.5718	0.453392	212	1.29236	2.43461	1.72515	212	1.29236	-3.95911	0.268008
213	-0.472183	0.890577	-0.454832	213	1.31337	5.46896	0.460584	213	1.31337	2.2719	1.72843	213	1.31337	-4.03744	0.26736
214	-0.459592	0.896234	-0.443582	214	1.33439	5.36554	0.467508	214	1.33439	2.10829	1.73114	214	1.33439	-4.11621	0.266515
215	-0.447	0.901748	-0.432262	215	1.3554	5.2616	0.474162	215	1.3554	1.94384	1.7333	215	1.3554	-4.19538	0.265472
216	-0.434409	0.907119	-0.420874	216	1.37642	5.15718	0.480542	216	1.37642	1.77864	1.73491	216	1.37642	-4.27491	0.264232
217	-0.421817	0.912347	-0.409419	217	1.39743	5.05232	0.486647	217	1.39743	1.61276	1.73596	217	1.39743	-4.35477	0.262797
218	-0.409226	0.917429	-0.397899	218	1.41844	4.94708	0.492473	218	1.41844	1.44626	1.73645	218	1.41844	-4.43493	0.261165
219	-0.396634	0.922367	-0.386316	219	1.43946	4.8415	0.498018	219	1.43946	1.27923	1.73639	219	1.43946	-4.51534	0.25934
220	-0.384042	0.927158	-0.374671	220	1.46047	4.73563	0.503279	220	1.46047	1.11173	1.73577	220	1.46047	-4.59598	0.25732
221	-0.371451	0.931802	-0.362968	221	1.48149	4.62951	0.508255	221	1.48149	0.943837	1.73459	221	1.48149	-4.6768	0.255107
222	-0.358859	0.936298	-0.351206	222	1.5025	4.52319	0.512942	222	1.5025	0.77563	1.73285	222	1.5025	-4.75778	0.252701
223	-0.346268	0.940646	-0.339389	223	1.52351	4.41672	0.517338	223	1.52351	0.607182	1.73056	223	1.52351	-4.83888	0.250105
224	-0.333676	0.944845	-0.327519	224	1.54453	4.31014	0.521443	224	1.54453	0.438567	1.72771	224	1.54453	-4.92005	0.247319
225	-0.321085	0.948894	-0.315596	225	1.56554	4.2035	0.525253	225	1.56554	0.269858	1.72431	225	1.56554	-5.00127	0.244344
226	-0.308493	0.952792	-0.303623	226	1.58656	4.09685	0.528768	226	1.58656	0.101131	1.72036	226	1.58656	-5.0825	0.241182
227	-0.295902	0.95654	-0.291602	227	1.60757	3.99024	0.531986	227	1.60757	-0.0675408	1.71586	227	1.60757	-5.1637	0.237834
228	-0.28331	0.960135	-0.279535	228	1.62858	3.8837	0.534905	228	1.62858	-0.236082	1.71081	228	1.62858	-5.24484	0.234301
229	-0.270718	0.963579	-0.267424	229	1.6496	3.7773	0.537524	229	1.6496	-0.404418	1.70521	229	1.6496	-5.32588	0.230585
230	-0.258127	0.96687	-0.25527	230	1.67061	3.67107	0.539841	230	1.67061	-0.572475	1.69907	230	1.67061	-5.40679	0.226689
231	-0.245535	0.970007	-0.243076	231	1.69163	3.56507	0.541857	231	1.69163	-0.740179	1.69239	231	1.69163	-5.48753	0.222612
232	-0.232944	0.972991	-0.230843	232	1.71264	3.45934	0.54357	232	1.71264	-0.907456	1.68517	232	1.71264	-5.56806	0.218358
233	-0.220352	0.975821	-0.218573	233	1.73365	3.35392	0.544978	233	1.73365	-1.07423	1.67742	233	1.73365	-5.64835	0.213928
234	-0.207761	0.978495	-0.206269	234	1.75467	3.24887	0.546083	234	1.75467	-1.24043	1.66913	234	1.75467	-5.72836	0.209323
235	-0.195169	0.981015	-0.193932	235	1.77568	3.14423	0.546882	235	1.77568	-1.40598	1.66032	235	1.77568	-5.80806	0.204547
236	-0.182578	0.983379	-0.181565	236	1.7967	3.04004	0.547376	236	1.7967	-1.57081	1.65099	236	1.7967	-5.88741	0.199602
237	-0.169986	0.985587	-0.169169	237	1.81771	2.93636	0.547565	237	1.81771	-1.73485	1.64113	237	1.81771	-5.96639	0.194488
238	-0.157394	0.987639	-0.156745	238	1.83872	2.83322	0.547448	238	1.83872	-1.89802	1.63076	238	1.83872	-6.04494	0.189209
239	-0.144803	0.989534	-0.144297	239	1.85974	2.73067	0.547026	239	1.85974	-2.06025	1.61988	239	1.85974	-6.12304	0.183768
240	-0.132211	0.991273	-0.131826	240	1.88075	2.62877	0.546299	240	1.88075	-2.22147	1.60849	240	1.88075	-6.20066	0.178165
241	-0.11962	0.992854	-0.119335	241	1.90177	2.52755	0.545266	241	1.90177	-2.38161	1.5966	241	1.90177	-6.27775	0.172405
242	-0.107028	0.994278	-0.106824	242	1.92278	2.42705	0.543929	242	1.92278	-2.5406	1.58422	242	1.92278	-6.35429	0.166488
243	-0.0944367	0.995544	-0.0942964	243	1.94379	2.32733	0.542288	243	1.94379	-2.69837	1.57134	243	1.94379	-6.43024	0.160419
244	-0.0818451	0.996653	-0.0817538	244	1.96481	2.22843	0.540343	244	1.96481	-2.85484	1.55798	244	1.96481	-6.50557	0.1542
245	-0.0692536	0.997603	-0.0691982	245	1.98582	2.13039	0.538097	245	1.98582	-3.00995	1.54415	245	1.98582	-6.58025	0.147833
246	-0.056662	0.998395	-0.0566317	246	2.00684	2.03325	0.535549	246	2.00684	-3.16363	1.52984	246	2.00684	-6.65423	0.141321
247	-0.0440704	0.999029	-0.0440562	247	2.02785	1.93705	0.5327	247	2.02785	-3.31582	1.51506	247	2.02785	-6.7275	0.134667
248	-0.0314789	0.999505	-0.0314737	248	2.04886	1.84185	0.529553	248	2.04886	-3.46644	1.49983	248	2.04886	-6.80001	0.127874
249	-0.0188873	0.999822	-0.0188862	249	2.06988	1.74767	0.526108	249	2.06988	-3.61543	1.48414	249	2.06988	-6.87174	0.120946
250	-0.00629578	0.99998	-0.00629574	250	2.09089	1.65457	0.522367	250	2.09089	-3.76272	1.468	250	2.09089	-6.94265	0.113884
251	0.00629577	0.99998	0.00629573	251	2.11191	1.56259	0.518331	251	2.11191	-3.90825	1.45143	251	2.11191	-7.01271	0.106693
252	0.0188873	0.999822	0.0188862	252	2.13292	1.47175	0.514003	252	2.13292	-4.05195	1.43443	252	2.13292	-7.08189	0.0993752
253	0.0314789	0.999505	0.0314737	253	2.15393	1.38212	0.509385	253	2.15393	-4.19376	1.417	253	2.15393	-7.15016	0.091934
254	0.0440704	0.999029	0.0440562	254	2.17495	1.29371	0.504477	254	2.17495	-4.33363	1.39915	254	2.17495	-7.21749	0.0843727
255	0.056662	0.998395	0.0566317	255	2.19596	1.20658	0.499283	255	2.19596	-4.47147	1.3809	255	2.19596	-7.28386	0.0766947
256	0.0692535	0.997603	0.0691982	256	2.21698	1.12076	0.493805	256	2.21698	-4.60724	1.36225	256	2.21698	-7.34922	0.0689034
257	0.0818451	0.996653	0.0817537	257	2.23799	1.03629	0.488045	257	2.23799	-4.74088	1.3432	257	2.23799	-7.41356	0.0610021
258	0.0944366	0.995544	0.0942963	258	2.259	0.953209	0.482005	258	2.259	-4.87232	1.32377	258	2.259	-7.47684	0.0529945
259	0.107028	0.994278	0.106824	259	2.28002	0.871549	0.475689	259	2.28002	-5.00152	1.30397	259	2.28002	-7.53903	0.0448839
260	0.11962	0.992854	0.119335	260	2.30103	0.791349	0.469099	260	2.30103	-5.1284	1.2838	260	2.30103	-7.60012	0.0366741
261	0.132211	0.991273	0.131826	261	2.32205	0.712644	0.462239	261	2.32205	-5.25291	1.26327	261	2.32205	-7.66006	0.0283686
262	0.144803	0.989534	0.144297	262	2.34306	0.635469	0.45511	262	2.34306	-5.37501	1.24239	262	2.34306	-7.71884	0.0199711
263	0.157394	0.987639	0.156745	263	2.36407	0.559857	0.447717	263	2.36407	-5.49463	1.22117	263	2.36407	-7.77643	0.0114852
264	0.169986	0.985587	0.169169	264	2.38509	0.485842	0.440062	264	2.38509	-5.61173	1.19963	264	2.38509	-7.8328	0.00291489
265	0.182578	0.983379	0.181565	265	2.4061	0.413458	0.432149	265	2.4061	-5.72625	1.17776	265	2.4061	-7.88793	-0.00573623
266	0.195169	0.981015	0.193932	266	2.42712	0.342735	0.423982	266	2.42712	-5.83814	1.15559	266	2.42712	-7.9418	-0.0144643
267	0.207761	0.978495	0.206269	267	2.44813	0.273705	0.415563	267	2.44813	-5.94735	1.13311	267	2.44813	-7.99438	-0.0232655
268	0.220352	0.975821	0.218573	268	2.46914	0.206399	0.406897	268	2.46914	-6.05383	1.11034	268	2.46914	-8.04564	-0.0321358
269	0.232944	0.972991	0.230843	269	2.49016	0.140845	0.397988	269	2.49016	-6.15754	1.08729	269	2.49016	-8.09557	-0.0410715
270	0.245535	0.970007	0.243076	270	2.51117	0.0770745	0.38884	270	2.51117	-6.25843	1.06397	270	2.51117	-8.14414	-0.0500685
271	0.258127	0.96687	0.25527	271	2.53219	0.0151139	0.379455	271	2.53219	-6.35646	1.04039	271	2.53219	-8.19133	-0.0591228
272	0.270718	0.963579	0.267424	272	2.5532	-0.045009	0.36984	272	2.5532	-6.45157	1.01656	272	2.5532	-8.23712	-0.0682305
273	0.28331	0.960135	0.279535	273	2.57421	-0.103268	0.359997	273	2.57421	-6.54374	0.992489	273	2.57421	-8.2815	-0.0773876
274	0.295902	0.95654	0.291602	274	2.59523	-0.159636	0.349932	274	2.59523	-6.63292	0.96819	274	2.59523	-8.32443	-0.08659
275	0.308493	0.952792	0.303623	275	2.61624	-0.21409	0.339649	275	2.61624	-6.71907	0.943673	275	2.61624	-8.3659	-0.0958336
276	0.321085	0.948894	0.315596	276	2.63726	-0.266605	0.329151	276	2.63726	-6.80215	0.918949	276	2.63726	-8.4059	-0.105114
277	0.333676	0.944845	0.327519	277	2.65827	-0.317158	0.318445	277	2.65827	-6.88213	0.894028	277	2.65827	-8.4444	-0.114428
278	0.346268	0.940646	0.339389	278	2.67928	-0.365726	0.307534	278	2.67928	-6.95897	0.868922	278	2.67928	-8.4814	-0.123771
279	0.358859	0.936298	0.351206	279	2.7003	-0.412289	0.296424	279	2.7003	-7.03264	0.843641	279	2.7003	-8.51686	-0.133139
280	0.371451	0.931802	0.362968	280	2.72131	-0.456825	0.285119	280	2.72131	-7.10309	0.818198	280	2.72131	-8.55078	-0.142527
281	0.384042	0.927158	0.374671	281	2.74233	-0.499315	0.273624	281	2.74233	-7.17032	0.792603	281	2.74233	-8.58314	-0.151932
282	0.396634	0.922367	0.386316	282	2.76334	-0.53974	0.261945	282	2.76334	-7.23427	0.766867	282	2.76334	-8.61393	-0.161349
283	0.409225	0.917429	0.397899	283	2.78435	-0.578082	0.250086	283	2.78435	-7.29493	0.741002	283	2.78435	-8.64313	-0.170775
284	0.421817	0.912347	0.409419	284	2.80537	-0.614325	0.238053	284	2.80537	-7.35227	0.715019	284	2.80537	-8.67074	-0.180204
285	0.434409	0.907119	0.420874	285	2.82638	-0.648452	0.225851	285	2.82638	-7.40626	0.688929	285	2.82638	-8.69673	-0.189633
286	0.447	0.901748	0.432262	286	2.8474	-0.680449	0.213486	286	2.8474	-7.45688	0.662745	286	2.8474	-8.7211	-0.199059
287	0.459592	0.896234	0.443582	287	2.86841	-0.7103	0.200962	287	2.86841	-7.50411	0.636478	287	2.86841	-8.74384	-0.208475
288	0.472183	0.890577	0.454832	288	2.88942	-0.737994	0.188287	288	2.88942	-7.54792	0.610139	288	2.88942	-8.76493	-0.21788
289	0.484775	0.88478	0.466009	289	2.91044	-0.763517	0.175464	289	2.91044	-7.5883	0.58374	289	2.91044	-8.78437	-0.227267
290	0.497366	0.878842	0.477113	290	2.93145	-0.786859	0.1625	290	2.93145	-7.62523	0.557293	290	2.93145	-8.80215	-0.236634
291	0.509958	0.872765	0.488141	291	2.95247	-0.808009	0.1494	291	2.95247	-7.65869	0.530809	291	2.95247	-8.81826	-0.245975
292	0.522549	0.86655	0.499091	292	2.97348	-0.826958	0.136171	292	2.97348	-7.68867	0.5043	292	2.97348	-8.83269	-0.255288
293	0.535141	0.860197	0.509962	293	2.99449	-0.843697	0.122818	293	2.99449	-7.71515	0.477777	293	2.99449	-8.84544	-0.264567
294	0.547733	0.853707	0.520753	294	3.01551	-0.85822	0.109347	294	3.01551	-7.73813	0.451254	294	3.01551	-8.8565	-0.273809
295	0.560324	0.847083	0.531461	295	3.03652	-0.870519	0.0957634	295	3.03652	-7.75759	0.42474	295	3.03652	-8.86587	-0.283009
296	0.572916	0.840324	0.542084	296	3.05754	-0.880589	0.0820741	296	3.05754	-7.77352	0.398248	296	3.05754	-8.87354	-0.292164
297	0.585507	0.833432	0.552622	297	3.07855	-0.888426	0.0682848	297	3.07855	-7.78592	0.37179	297	3.07855	-8.87951	-0.301269
298	0.598099	0.826408	0.563072	298	3.09956	-0.894026	0.0544016	298	3.09956	-7.79478	0.345377	298	3.09956	-8.88377	-0.310321
299	0.61069	0.819252	0.573433	299	3.12058	-0.897387	0.0404306	299	3.12058	-7.80009	0.319021	299	3.12058	-8.88633	-0.319315
300	0.623282	0.811967	0.583703	300	3.14159	-0.898508	0.026378	300	3.14159	-7.80187	0.292733	300	3.14159	-8.88719	-0.328248
301	0.635873	0.804553	0.59388
302	0.648465	0.797012	0.603964
303	0.661057	0.789344	0.613951
304	0.673648	0.781551	0.623841
305	0.68624	0.773634	0.633633
306	0.698831	0.765595	0.643323
307	0.711423	0.757434	0.652912
308	0.724014	0.749153	0.662397
309	0.736606	0.740753	0.671778
310	0.749197	0.732236	0.681051
311	0.761789	0.723602	0.690217
312	0.774381	0.714854	0.699273
313	0.786972	0.705993	0.708219
314	0.799564	0.69702	0.717052
315	0.812155	0.687936	0.725772
316	0.824747	0.678743	0.734376
317	0.837338	0.669442	0.742864
318	0.84993	0.660036	0.751234
319	0.862521	0.650525	0.759485
320	0.875113	0.64091	0.767616
321	0.887705	0.631194	0.775625
322	0.900296	0.621378	0.783511
323	0.912888	0.611463	0.791273
324	0.925479	0.601452	0.798909
325	0.938071	0.591345	0.806419
326	0.950662	0.581144	0.813801
327	0.963254	0.570851	0.821053
328	0.975845	0.560468	0.828176
329	0.988437	0.549996	0.835167
330	1.00103	0.539437	0.842026
331	1.01362	0.528792	0.848752
332	1.02621	0.518063	0.855343
333	1.0388	0.507252	0.861798
334	1.05139	0.496361	0.868116
335	1.06399	0.485391	0.874297
336	1.07658	0.474344	0.88034
337	1.08917	0.463222	0.886242
338	1.10176	0.452026	0.892005
339	1.11435	0.440759	0.897626
340	1.12694	0.429422	0.903104
341	1.13954	0.418016	0.908439
342	1.15213	0.406545	0.913631
343	1.16472	0.395009	0.918677
344	1.17731	0.38341	0.923578
345	1.1899	0.371751	0.928332
346	1.20249	0.360033	0.93294
347	1.21508	0.348257	0.937399
348	1.22768	0.336427	0.94171
349	1.24027	0.324543	0.945871
350	1.25286	0.312607	0.949882
351	1.26545	0.300622	0.953743
352	1.27804	0.28859	0.957453
353	1.29063	0.276511	0.961011
354	1.30323	0.264389	0.964416
355	1.31582	0.252225	0.967669
356	1.32841	0.240021	0.970768
357	1.341	0.227779	0.973713
358	1.35359	0.2155	0.976504
359	1.36618	0.203188	0.97914
360	1.37878	0.190843	0.981621
361	1.39137	0.178468	0.983946
362	1.40396	0.166065	0.986115
363	1.41655	0.153636	0.988128
364	1.42914	0.141182	0.989984
365	1.44173	0.128705	0.991683
366	1.45432	0.116209	0.993225
367	1.46692	0.103694	0.994609
368	1.47951	0.091162	0.995836
369	1.4921	0.078616	0.996905
370	1.50469	0.0660575	0.997816
371	1.51728	0.0534886	0.998568
372	1.52987	0.0409111	0.999163
373	1.54247	0.0283272	0.999599
374	1.55506	0.0157388	0.999876
375	1.56765	0.00314789	0.999995
376	1.58024	-0.00944352	0.999955
377	1.59283	-0.0220334	0.999757
378	1.60542	-0.0346198	0.999401
379	1.61801	-0.0472008	0.998885
380	1.63061	-0.0597742	0.998212
381	1.6432	-0.0723382	0.99738
382	1.65579	-0.0848907	0.99639
383	1.66838	-0.0974297	0.995242
384	1.68097	-0.109953	0.993937
385	1.69356	-0.122459	0.992474
386	1.70616	-0.134946	0.990853
387	1.71875	-0.147412	0.989075
388	1.73134	-0.159854	0.987141
389	1.74393	-0.17227	0.98505
390	1.75652	-0.18466	0.982803
391	1.76911	-0.19702	0.9804
392	1.7817	-0.209348	0.977841
393	1.7943	-0.221644	0.975128
394	1.80689	-0.233904	0.97226
395	1.81948	-0.246128	0.969237
396	1.83207	-0.258312	0.966061
397	1.84466	-0.270456	0.962732
398	1.85725	-0.282556	0.959251
399	1.86985	-0.294612	0.955617
400	1.88244	-0.306621	0.951832
401	1.89503	-0.318581	0.947896
402	1.90762	-0.330491	0.943809
403	1.92021	-0.342349	0.939573
404	1.9328	-0.354152	0.935188
405	1.9454	-0.365899	0.930655
406	1.95799	-0.377588	0.925974
407	1.97058	-0.389217	0.921146
408	1.98317	-0.400785	0.916172
409	1.99576	-0.412289	0.911053
410	2.00835	-0.423727	0.90579
411	2.02094	-0.435099	0.900383
412	2.03354	-0.446401	0.894833
413	2.04613	-0.457633	0.889141
414	2.05872	-0.468792	0.883309
415	2.07131	-0.479877	0.877336
416	2.0839	-0.490885	0.871224
417	2.09649	-0.501816	0.864974
418	2.10909	-0.512668	0.858587
419	2.12168	-0.523438	0.852064
420	2.13427	-0.534125	0.845406
421	2.14686	-0.544727	0.838613
422	2.15945	-0.555243	0.831688
423	2.17204	-0.565671	0.824631
424	2.18463	-0.576009	0.817443
425	2.19723	-0.586256	0.810126
426	2.20982	-0.59641	0.80268
427	2.22241	-0.60647	0.795107
428	2.235	-0.616433	0.787407
429	2.24759	-0.626298	0.779583
430	2.26018	-0.636065	0.771636
431	2.27278	-0.64573	0.763566
432	2.28537	-0.655293	0.755375
433	2.29796	-0.664752	0.747064
434	2.31055	-0.674106	0.738635
435	2.32314	-0.683353	0.730088
436	2.33573	-0.692491	0.721426
437	2.34832	-0.70152	0.71265
438	2.36092	-0.710438	0.70376
439	2.37351	-0.719243	0.694759
440	2.3861	-0.727933	0.685648
441	2.39869	-0.736509	0.676428
442	2.41128	-0.744968	0.667101
443	2.42387	-0.753308	0.657668
444	2.43647	-0.761529	0.648131
445	2.44906	-0.76963	0.638491
446	2.46165	-0.777608	0.628749
447	2.47424	-0.785463	0.618909
448	2.48683	-0.793194	0.60897
449	2.49942	-0.800798	0.598934
450	2.51201	-0.808276	0.588803
451	2.52461	-0.815626	0.57858
452	2.5372	-0.822846	0.568264
453	2.54979	-0.829936	0.557858
454	2.56238	-0.836895	0.547364
455	2.57497	-0.84372	0.536783
456	2.58756	-0.850412	0.526117
457	2.60016	-0.856969	0.515368
458	2.61275	-0.86339	0.504537
459	2.62534	-0.869675	0.493626
460	2.63793	-0.875821	0.482636
461	2.65052	-0.881828	0.47157
462	2.66311	-0.887696	0.46043
463	2.67571	-0.893423	0.449216
464	2.6883	-0.899009	0.437931
465	2.70089	-0.904451	0.426577
466	2.71348	-0.909751	0.415155
467	2.72607	-0.914906	0.403667
468	2.73866	-0.919916	0.392115
469	2.75125	-0.92478	0.380501
470	2.76385	-0.929498	0.368827
471	2.77644	-0.934068	0.357094
472	2.78903	-0.938491	0.345305
473	2.80162	-0.942764	0.333461
474	2.81421	-0.946888	0.321564
475	2.8268	-0.950862	0.309616
476	2.8394	-0.954685	0.297619
477	2.85199	-0.958357	0.285574
478	2.86458	-0.961876	0.273485
479	2.87717	-0.965244	0.261352
480	2.88976	-0.968458	0.249178
481	2.90235	-0.971518	0.236964
482	2.91494	-0.974425	0.224712
483	2.92754	-0.977177	0.212425
484	2.94013	-0.979775	0.200105
485	2.95272	-0.982216	0.187752
486	2.96531	-0.984503	0.17537
487	2.9779	-0.986633	0.16296
488	2.99049	-0.988606	0.150524
489	3.00309	-0.990423	0.138065
490	3.01568	-0.992083	0.125583
491	3.02827	-0.993586	0.113082
492	3.04086	-0.994931	0.100562
493	3.05345	-0.996118	0.0880268
494	3.06604	-0.997148	0.0754775
495	3.07863	-0.998019	0.0629162
496	3.09123	-0.998732	0.0503449
497	3.10382	-0.999287	0.0377657
498	3.11641	-0.999683	0.0251805
499	3.129	-0.999921	0.0125912
500	3.14159	-1	1.08898e-08

[truncated: 6 more sheets: XLSTAT_20231026_053232_1_HID1_H, XLSTAT_20231026_053232_1_HID, XLSTAT_20231026_041235_1_HID3, XLSTAT_20231026_041235_1_HID2, XLSTAT_20231026_041235_1_HID1, XLSTAT_20231026_041235_1_HID]
